# Supplementary material for: Anthraquinone Derivatives as an Immune Booster and their Therapeutic Option Against COVID-19
Source: Nat Prod Bioprospect. 2020 Aug 8;10(5):325–35. doi: 10.1007/s13659-020-00260-2 (PMC7414902; doi:10.1007/s13659-020-00260-2)
Supplement: Supplementary file 1 — Supplementary file1 (XLSX 54 kb) [file 13659_2020_260_MOESM1_ESM.xlsx]

## Sheet: Contents
Table S1: Details of bioactives
Table S2: Docking score of individual compounds with respective targets

## Sheet: Table S1
ID	NAME	DEFINITION	STAR	SECONDARY ID	SYNONYM	IUPAC NAME	INN	BRAND NAME	FORMULA	MASS	MONOISOTOPIC MASS	CHARGE	SMILES	INCHI	INCHIKEY	BEILSTEIN REGISTRY NUMBER	CAS REGISTRY NUMBER	GMELIN REGISTRY NUMBER	REAXYS REGISTRY NUMBER	BPDB ACCESSION	CHEMIDPLUS	DRUGBANK ACCESSION	DRUGCENTRAL ACCESSION	ECMDB ACCESSION	HMDB ACCESSION	KEGG COMPOUND ACCESSION	KEGG DRUG ACCESSION	KEGG GLYCAN ACCESSION	KNApSAcK ACCESSION	LINCS ACCESSION	LIPID MAPS INSTANCE ACCESSION	LIPID MAPS CLASS ACCESSION	METACYC ACCESSION	MOLBASE ACCESSION	NIST CHEMISTRY WEBBOOK	PDB ACCESSION	PDBECHEM ACCESSION	PESTICIDES ACCESSION	PPDB ACCESSION	SMID ACCESSION	VSDB ACCESSION	WEBELEMENTS ACCESSION	WIKIPEDIA ACCESSION	YMDB ACCESSION	AGRICOLA CITATION	CHINESE ABSTRACTS CITATION	CITEXPLORE CITATION	PUBMED CENTRAL CITATION	PUBMED CITATION
CHEBI:85885	2-allyl-1-hydroxy-9,10-anthraquinone	A monohydroxyanthraquinone that is 9,10-anthraquinone in which the hydrogens at positions 1 and 2 are replaced by a hydroxy and an allyl group, respectively.	3		R162; 2-allyl-1-hydroxy-anthraquinone; 1-hydroxy-2-(prop-2'-enyl)anthraquinone; 1-hydroxy-2-(prop-2'-enyl)-9,10-anthraquinone	2-allyl-1-hydroxy-9,10-anthraquinone			C17H12O3	264.275	264.079	0	Oc1c(CC=C)ccc2C(=O)c3ccccc3C(=O)c12	InChI=1S/C17H12O3/c1-2-5-10-8-9-13-14(15(10)18)17(20)12-7-4-3-6-11(12)16(13)19/h2-4,6-9,18H,1,5H2	IMUBGIOLZQTIGI-UHFFFAOYSA-N				2128772																														25670081
CHEBI:40448	9,10-anthraquinone	An anthraquinone that is anthracene in which positions 9 and 10 have been oxidised to carbonyls.	3	CHEBI:37478; CHEBI:40439	Az-Q; anthraquinone; anthradione; Anthrachinon; anthra-9,10-quinone; 9,10-quinone; 9,10-dioxoanthracene; 9,10-Anthraquinone; 9,10-anthraquinone; 9,10-Anthrachinon; 9,10-anthracenedione; 9,10-Anthracendion	anthracene-9,10-dione			C14H8O2	208.212	208.052	0	O=C1c2ccccc2C(=O)c2ccccc12	InChI=1S/C14H8O2/c15-13-9-5-1-2-6-10(9)14(16)12-8-4-3-7-11(12)13/h1-8H	RZVHIXYEVGDQDX-UHFFFAOYSA-N	390030	84-65-1	102870	390030		84-65-1					C16207				LSM-19969			CPD-10180		84-65-1		9TA		41				Anthraquinone						14500876
CHEBI:9427	2-methylanthraquinone	An anthraquinone that is 9,10-anthraquinone in which the hydrogen at position 2 is substituted by a methyl group.	3		Tectoquinone; beta-methylanthraquinone; 2-Methylanthraquinone; 2-methylanthra-9,10-quinone; 2-methyl-9,10-anthracenedione	2-methyl-9,10-anthraquinone			C15H10O2	222.239	222.068	0	Cc1ccc2C(=O)c3ccccc3C(=O)c2c1	InChI=1S/C15H10O2/c1-9-6-7-12-13(8-9)15(17)11-5-3-2-4-10(11)14(12)16/h2-8H,1H3	NJWGQARXZDRHCD-UHFFFAOYSA-N	2050523	84-54-8	1607902	2050523		84-54-8					C10405			C00002864						84-54-8														17804221
CHEBI:69535	2-carbomethoxy-9,10-anthraquinone	An anthraquinone that is 9,10-anthraquinone substituted by a methoxycarbonyl group at position 2. It has been isolated from the roots of Rubia yunnanensis.	3		methyl 9,10-dihydro-9,10-dioxoanthracene-2-carboxylate; 9,10-dioxo-9,10-dihydro-anthracene-2-carboxylic acid methyl ester; 2-(methoxycarbonyl)-9,10-anthraquinone	methyl 9,10-dioxo-9,10-dihydroanthracene-2-carboxylate			C16H10O4	266.248	266.058	0	COC(=O)c1ccc2C(=O)c3ccccc3C(=O)c2c1	InChI=1S/C16H10O4/c1-20-16(19)9-6-7-12-13(8-9)15(18)11-5-3-2-4-10(11)14(12)17/h2-8H,1H3	JJFLSBOGTGPZMM-UHFFFAOYSA-N				2698561																														21973054
CHEBI:22580	anthraquinone		3		anthraquinones; anthracenequinones
CHEBI:37483	monohydroxyanthraquinone	An anthraquinone in which the anthraquinone moiety is substituted by a single hydroxy group.	3	CHEBI:132196	monohydroxyanthraquinones; monohydroxyanthracene-9,10-diones; monohydroxyanthracene-9,10-dione; monohydroxy-9,10-anthraquinones; monohydroxy-9,10-anthraquinone				C14H8O3	224.212	224.047	0
CHEBI:71653	versicolorone tricyclic form	The tricyclic anthraquinone form of versicolorone.	3		versicolorone anthraquinone form; versicolorone	1,3,6,8-tetrahydroxy-2-(1-hydroxy-5-oxohexan-2-yl)-9,10-anthraquinone			C20H18O8	386.352	386.1	0	CC(=O)CCC(CO)c1c(O)cc2C(=O)c3cc(O)cc(O)c3C(=O)c2c1O	InChI=1S/C20H18O8/c1-8(22)2-3-9(7-21)15-14(25)6-12-17(19(15)27)20(28)16-11(18(12)26)4-10(23)5-13(16)24/h4-6,9,21,23-25,27H,2-3,7H2,1H3	HORUZDQRRJSTED-UHFFFAOYSA-N																		CPD-10169																12513978; 15933021; 19211038
CHEBI:71356	norsolorinic acid	A polyketide that is anthraquinone bearing four hydroxy substituents at positions 1, 3, 6 and 8 as well as a hexanoyl substituent at position 2.	3			2-hexanoyl-1,3,6,8-tetrahydroxy-9,10-anthraquinone			C20H18O7	370.353	370.105	0	CCCCCC(=O)c1c(O)cc2C(=O)c3cc(O)cc(O)c3C(=O)c2c1O	InChI=1S/C20H18O7/c1-2-3-4-5-12(22)17-14(24)8-11-16(20(17)27)19(26)15-10(18(11)25)6-9(21)7-13(15)23/h6-8,21,23-24,27H,2-5H2,1H3	XIJDBHLQUYAZJI-UHFFFAOYSA-N		10254-99-6		2065177		10254-99-6												CPD-10162																10347069; 10584035; 10664967; 12323372; 17265325; 1798691; 18346044; 18671724; 18798037; 20136099; 20348292; 22452347; 22625209; 2405850; 333283; 6789767; 7377778; 8807876; 9381965
CHEBI:71535	(1'S,5'S)-5'-hydroxyaverantin	A tetrahydroxyanthraquinone that is 1,3,6,8-tetrahydroxy-9,10-anthraquinone bearing a 1,5-dihydroxyhexyl substituent at position 2 (the 1'S,5'S-diastereomer).	3			2-[(1S,5S)-1,5-dihydroxyhexyl]-1,3,6,8-tetrahydroxy-9,10-anthraquinone			C20H20O8	388.368	388.116	0	C[C@H](O)CCC[C@H](O)c1c(O)cc2C(=O)c3cc(O)cc(O)c3C(=O)c2c1O	InChI=1S/C20H20O8/c1-8(21)3-2-4-12(23)17-14(25)7-11-16(20(17)28)19(27)15-10(18(11)26)5-9(22)6-13(15)24/h5-8,12,21-25,28H,2-4H2,1H3/t8-,12-/m0/s1	GGNDESPZSKTNHV-UFBFGSQYSA-N																		CPD-10164																8368836
CHEBI:71536	(1'S,5'R)-5'-hydroxyaverantin	A hydroxyanthraquinone that is 1,3,6,8-tetrahydroxy-9,10-anthraquinone bearing a 1,5-dihydroxyhexyl substituent at position 2 (the 1'S,5'R-diastereomer).	3		(1'S,5'R)-5'-hydroxyaverantin	2-[(1S,5R)-1,5-dihydroxyhexyl]-1,3,6,8-tetrahydroxy-9,10-anthraquinone			C20H20O8	388.368	388.116	0	C[C@@H](O)CCC[C@H](O)c1c(O)cc2C(=O)c3cc(O)cc(O)c3C(=O)c2c1O	InChI=1S/C20H20O8/c1-8(21)3-2-4-12(23)17-14(25)7-11-16(20(17)28)19(27)15-10(18(11)26)5-9(22)6-13(15)24/h5-8,12,21-25,28H,2-4H2,1H3/t8-,12+/m1/s1	GGNDESPZSKTNHV-PELKAZGASA-N																		CPD-10165																8368836
CHEBI:28649	2-(hydroxymethyl)anthraquinone		3	CHEBI:19647; CHEBI:1164	Anthraquinone-2-methanol; 2-Hydroxymethylanthraquinone; 2-(hydroxymethyl)-9,10-anthraquinone	2-(hydroxymethyl)anthracene-9,10-dione			C15H10O3	238.238	238.063	0	OCc1ccc2C(=O)c3ccccc3C(=O)c2c1	InChI=1S/C15H10O3/c16-8-9-5-6-12-13(7-9)15(18)11-4-2-1-3-10(11)14(12)17/h1-7,16H,8H2	JYKHAJGLEVKEAA-UHFFFAOYSA-N	2120452	17241-59-7									C10354			C00002828
CHEBI:69512	1,3-dihydroxy-6-methoxy-2-methyl-9,10-anthraquinone	A member of the class of hydroxyanthraquinones that is 9,10-anthraquinone substituted by hydroxy groups at positions 1 and 3, a methyl group at position 2 and a methoxy group at position 6. It has been isolated from the roots of Rubia yunnanensis.	3			1,3-dihydroxy-6-methoxy-2-methylanthracene-9,10-dione			C16H12O5	284.264	284.068	0	COc1ccc2C(=O)c3c(O)c(C)c(O)cc3C(=O)c2c1	InChI=1S/C16H12O5/c1-7-12(17)6-11-13(14(7)18)16(20)9-4-3-8(21-2)5-10(9)15(11)19/h3-6,17-18H,1-2H3	MSRATKAMEVGQNE-UHFFFAOYSA-N				22020805																														21973054
CHEBI:69519	1,3,6-trihydroxy-2-methyl-9,10-anthraquinone	A trihydroxyanthraquinone that is 9,10-anthraquinone substituted by hydroxy groups at positions 1, 3 and 6 and a methyl group at position 2. It has been isolated from the roots of Rubia yunnanensis.	3			1,3,6-trihydroxy-2-methylanthracene-9,10-dione			C15H10O5	270.237	270.053	0	Cc1c(O)cc2C(=O)c3cc(O)ccc3C(=O)c2c1O	InChI=1S/C15H10O5/c1-6-11(17)5-10-12(13(6)18)15(20)8-3-2-7(16)4-9(8)14(10)19/h2-5,16-18H,1H3	JKJVBHYKKRDSPP-UHFFFAOYSA-N				4754722																														21973054
CHEBI:69520	3-hydroxy-2-hydroxymethyl-9,10-anthraquinone	A monohydroxyanthraquinone that is 9,10-anthraquinone substituted by a hydroxy group at position 2 and a hydroxymethyl group at position 3. It has been isolated from the roots of Rubia yunnanensis.	3			2-hydroxy-3-(hydroxymethyl)anthracene-9,10-dione			C15H10O4	254.238	254.058	0	OCc1cc2C(=O)c3ccccc3C(=O)c2cc1O	InChI=1S/C15H10O4/c16-7-8-5-11-12(6-13(8)17)15(19)10-4-2-1-3-9(10)14(11)18/h1-6,16-17H,7H2	LMXDYBJTJGPZPD-UHFFFAOYSA-N				1988488																														21973054
CHEBI:69532	1,6-dihydroxy-2-methyl-9,10-anthraquinone	A member of the class of hydroxyanthraquinones that is anthracene-9,10-dione substituted by hydroxy groups at positions 1 and 6 and a methyl group at position 2. It has been isolated from the roots of Rubia yunnanensis.	3		Soranjidiol	1,6-dihydroxy-2-methylanthracene-9,10-dione			C15H10O4	254.238	254.058	0	Cc1ccc2C(=O)c3cc(O)ccc3C(=O)c2c1O	InChI=1S/C15H10O4/c1-7-2-4-10-12(13(7)17)15(19)9-5-3-8(16)6-11(9)14(10)18/h2-6,16-17H,1H3	BSKQISPKMLYNTK-UHFFFAOYSA-N		518-73-0		2382285		518-73-0																												13678245; 15629252; 18513778; 20965744; 21214480; 21665453; 21973054
CHEBI:69534	1-hydroxy-2-methyl-9,10-anthraquinone	A member of the class of hydroxyanthraquinones that is anthracene-9,10-dione substituted by a hydroxy group at position 1 and a methyl group at position 2. It has been isolated from the roots of Rubia yunnanensis.	3			1-hydroxy-2-methylanthracene-9,10-dione			C15H10O3	238.238	238.063	0	Cc1ccc2C(=O)c3ccccc3C(=O)c2c1O	InChI=1S/C15H10O3/c1-8-6-7-11-12(13(8)16)15(18)10-5-3-2-4-9(10)14(11)17/h2-7,16H,1H3	CZODYZFOLUNSFR-UHFFFAOYSA-N		6268-09-03		2053617		6268-09-03																												21174407; 21973054
CHEBI:68717	1,3,6,8-tetrahydroxyanthraquinone	A tetrahydroxyanthraquinonen that is 9,10-anthraquinone substituted by hydroxy groups at positions 1, 3, 6 and 8. It has been isolated from Chaetomium globosum and Leptographium wageneri.	3		Rheoemodin	1,3,6,8-tetrahydroxy-9,10-anthraquinone			C14H8O6	272.21	272.032	0	Oc1cc(O)c2C(=O)c3c(O)cc(O)cc3C(=O)c2c1	InChI=1S/C14H8O6/c15-5-1-7-11(9(17)3-5)14(20)12-8(13(7)19)2-6(16)4-10(12)18/h1-4,15-18H	NTGIIKCGBNGQAR-UHFFFAOYSA-N		52940-12-2		2060119		52940-12-2																												16904330
CHEBI:144072	2-hexanoyl-1,3,8-trihydroxy-6-methoxy-anthraquinone		2						C21H20O7	384.384	384.121	0	CCCCCC(C1=C(C=C2C(C(C3=C(C=C(C=C3O)OC)C2=O)=O)=C1O)O)=O	InChI=1S/C21H20O7/c1-3-4-5-6-13(22)18-15(24)9-12-17(21(18)27)20(26)16-11(19(12)25)7-10(28-2)8-14(16)23/h7-9,23-24,27H,3-6H2,1-2H3	MLTVHORGISIISB-UHFFFAOYSA-N
CHEBI:64522	averantin	A tetrahydroxyanthraquinone that is 1,3,6,8-tetrahydroxy-9,10-anthraquinone bearing a 1-hydroxyhexyl substituent at position 2.	3		2-(1-Hydroxyhexyl)-1,3,6,8-tetrahydroxyanthraquinone; 1,3,6,8-Tetrahydroxy-2-(1-hydroxyhexyl)anthraquinone	1,3,6,8-tetrahydroxy-2-(1-hydroxyhexyl)-9,10-anthraquinone			C20H20O7	372.369	372.121	0	CCCCCC(O)c1c(O)cc2C(=O)c3cc(O)cc(O)c3C(=O)c2c1O	InChI=1S/C20H20O7/c1-2-3-4-5-12(22)17-14(24)8-11-16(20(17)27)19(26)15-10(18(11)25)6-9(21)7-13(15)23/h6-8,12,21-24,27H,2-5H2,1H3	WGPOPPKSQRZUTP-UHFFFAOYSA-N	2309929	5803-62-3		2309929		5803-62-3																												9097431
CHEBI:37496	tetrahydroxyanthraquinone		3		tetrahydroxy-9,10-anthraquinone	tetrahydroxyanthracene-9,10-dione			C14H8O6	272.21	272.032	0
CHEBI:37499	hexahydroxyanthraquinone		3		hexahydroxy-9,10-anthraquinone	hexahydroxyanthracene-9,10-dione			C14H8O8	304.209	304.022	0
CHEBI:16200	questin	A dihydroxyanthraquinone that is 1,6-dihyroxy-9,10-anthraquinone which is substituted by a methyl group at position 3 and a methoxy group at position 8.	3	CHEBI:8706; CHEBI:14997; CHEBI:26486	Questin; emodin-8-methyl ether; 3,8-dihydroxy-1-methoxy-6-methylanthracene-9,10-dione; 1,6-dihydroxy-8-methoxy-3-methyl-9,10-anthraquinone; 1,6-dihydroxy-3-methyl-8-(methyloxy)anthracene-9,10-dione	1,6-dihydroxy-8-methoxy-3-methylanthracene-9,10-dione			C16H12O5	284.263	284.068	0	COc1cc(O)cc2C(=O)c3cc(C)cc(O)c3C(=O)c12	InChI=1S/C16H12O5/c1-7-3-9-13(11(18)4-7)16(20)14-10(15(9)19)5-8(17)6-12(14)21-2/h3-6,17-18H,1-2H3	UUNPIWCQMVNINR-UHFFFAOYSA-N	2061188	3774-64-9				3774-64-9					C01448			C00000570
CHEBI:37487	quinizarin	A dihydroxyanthraquinone having the two hydroxy substituents at the 1- and 4-positions; formally derived from anthraquinone by replacement of two hydrogen atoms by hydroxy groups	3		quinizarine; quinizarin; Chinizarin; 1,4-dihydroxyanthraquinone; 1,4-Dihydroxyanthrachinon; 1,4-dihydroxyanthra-9,10-quinone; 1,4-dihydroxy-9,10-anthraquinone	1,4-dihydroxyanthracene-9,10-dione			C14H8O4	240.211	240.042	0	Oc1ccc(O)c2C(=O)c3ccccc3C(=O)c12	InChI=1S/C14H8O4/c15-9-5-6-10(16)12-11(9)13(17)7-3-1-2-4-8(7)14(12)18/h1-6,15-16H	GUEIZVNYDFNHJU-UHFFFAOYSA-N	1914036	81-64-1	5759	1914036		81-64-1														81-64-1								1,4-Dihydroxyanthraquinone						1650428; 24434150; 25956560; 26178874; 26695300
CHEBI:28677	1,4-dihydroxy-2-methylanthraquinone		3	CHEBI:538; CHEBI:18932	1,4-Dihydroxy-2-methylanthraquinone; 1,4-dihydroxy-2-methyl-9,10-anthraquinone	1,4-dihydroxy-2-methylanthracene-9,10-dione			C15H10O4	254.238	254.058	0	Cc1cc(O)c2C(=O)c3ccccc3C(=O)c2c1O	InChI=1S/C15H10O4/c1-7-6-10(16)11-12(13(7)17)15(19)9-5-3-2-4-8(9)14(11)18/h2-6,16-17H,1H3	JXHLSZPLSSDYCF-UHFFFAOYSA-N	2056998	2589-39-1				2589-39-1					C10329			C00002815
CHEBI:37490	1,4,5-trihydroxyanthraquinone		3		1,4,5-trihydroxyanthraquinone; 1,4,5-trihydroxy-9,10-anthraquinone	1,4,5-trihydroxyanthracene-9,10-dione			C14H8O5	256.21	256.037	0	Oc1cccc2C(=O)c3c(O)ccc(O)c3C(=O)c12	InChI=1S/C14H8O5/c15-7-3-1-2-6-10(7)14(19)12-9(17)5-4-8(16)11(12)13(6)18/h1-5,15-17H	PRKNCOCERFKSLP-UHFFFAOYSA-N	2220039	2961-04-08				2961-04-08
CHEBI:37491	1,4,6-trihydroxyanthraquinone		3		1,4,6-trihydroxyanthraquinone; 1,4,6-trihydroxy-9,10-anthraquinone	1,4,6-trihydroxyanthracene-9,10-dione			C14H8O5	256.21	256.037	0	Oc1ccc2C(=O)c3c(O)ccc(O)c3C(=O)c2c1	InChI=1S/C14H8O5/c15-6-1-2-7-8(5-6)14(19)12-10(17)4-3-9(16)11(12)13(7)18/h1-5,15-17H	FDXKFCSGFMVEEG-UHFFFAOYSA-N	1991075	7475-11-08				7475-11-08
CHEBI:37497	1,2,5,6-tetrahydroxyanthraquinone		3		1,2,5,6-tetrahydroxyanthraquinone; 1,2,5,6-tetrahydroxy-9,10-anthraquinone	1,2,5,6-tetrahydroxyanthracene-9,10-dione			C14H8O6	272.21	272.032	0	Oc1ccc2C(=O)c3c(O)c(O)ccc3C(=O)c2c1O	InChI=1S/C14H8O6/c15-7-3-1-5-9(13(7)19)12(18)6-2-4-8(16)14(20)10(6)11(5)17/h1-4,15-16,19-20H	UIAOMKQPMHYQTQ-UHFFFAOYSA-N	2148743	632-77-9	412173			632-77-9
CHEBI:132198	pentahydroxyanthraquinone	An anthraquinone in which the anthraquinone moiety is substituted by a five hydroxy groups.	3		pentahydroxyanthraquinones
CHEBI:37484	dihydroxyanthraquinone		3		dihydroxyanthraquinone; dihydroxy-9,10-anthraquinone; dihydroxy-9,10-anthracenedione	dihydroxyanthracene-9,10-dione			C14H8O4	240.211	240.042	0					1322-60-7				1322-60-7
CHEBI:37485	hydroxyanthraquinones	An anthraquinone substituted with one or more hydroxy groups.	3	CHEBI:13829; CHEBI:24672
CHEBI:3687	chrysophanol	A trihydroxyanthraquinone that is chrysazin with a methyl substituent at C-3. It has been isolated from Aloe vera and exhibits antiviral and anti-inflammatory activity.	3		Chrysophansaeure; Chrysophanol; chrysophanol; Chrysophanic acid; 3-methylchrysazin; 1,8-Dihydroxy-3-methylanthraquinone; 1,8-dihydroxy-3-methyl-9,10-anthracenedione	1,8-dihydroxy-3-methyl-9,10-anthraquinone			C15H10O4	254.238	254.058	0	Cc1cc(O)c2C(=O)c3c(O)cccc3C(=O)c2c1	InChI=1S/C15H10O4/c1-7-5-9-13(11(17)6-7)15(19)12-8(14(9)18)3-2-4-10(12)16/h2-6,16-17H,1H3	LQGUBLBATBMXHT-UHFFFAOYSA-N	1252300	481-74-3	220618	1252300		481-74-3				HMDB0030670	C10315			C00000568	LSM-19027	LMPK13040006		CPD-8216										Chrysophanol						19742131; 24136708; 24358188; 24395532
CHEBI:7635	2-hydroxychrysophanol	A trihydroxyanthraquinone that is 9,10-anthraquinone which is substituted by a methyl substituent at C-3 and by hydroxy groups at C-1, C-2 and C-8.	3		Norobtusifolin; 2-Hydroxychrysophanol	1,2,8-trihydroxy-3-methyl-9,10-anthraquinone			C15H10O5	270.237	270.053	0	Cc1cc2C(=O)c3cccc(O)c3C(=O)c2c(O)c1O	InChI=1S/C15H10O5/c1-6-5-8-11(15(20)12(6)17)14(19)10-7(13(8)18)3-2-4-9(10)16/h2-5,16-17,20H,1H3	CQNVSNFEXPKHGW-UHFFFAOYSA-N	3395003	58322-78-4				58322-78-4					C10379			C00002847		LMPK13040011
CHEBI:71639	versiconol	A polyphenol that is 9,10-anthraquinone substituted at positions 1, 3, 6 and 8 by hydroxy groups and at position 2 by a 1,4-dihydroxybutan-2-yl group.	3		versiconol	2-(1,4-dihydroxybutan-2-yl)-1,3,6,8-tetrahydroxy-9,10-anthraquinone			C18H16O8	360.315	360.085	0	OCCC(CO)c1c(O)cc2C(=O)c3cc(O)cc(O)c3C(=O)c2c1O	InChI=1S/C18H16O8/c19-2-1-7(6-20)13-12(23)5-10-15(17(13)25)18(26)14-9(16(10)24)3-8(21)4-11(14)22/h3-5,7,19-23,25H,1-2,6H2	ZLIRCPWCWHTYNP-UHFFFAOYSA-N				2065759														CPD-10174																12513978; 15184162; 15933021; 1770361; 19211038; 7730152; 8368837
CHEBI:28877	1-hydroxyanthraquinone		3	CHEBI:5799; CHEBI:19053	Hydroxyanthraquinone; alpha-hydroxyanthraquinone; 1-Hydroxyanthraquinone; 1-Hydroxyanthrachinon; 1-hydroxyanthra-9,10-quinone; 1-hydroxy-9,10-anthraquinone	1-hydroxyanthracene-9,10-dione			C14H8O3	224.212	224.047	0	Oc1cccc2C(=O)c3ccccc3C(=O)c12	InChI=1S/C14H8O3/c15-11-7-3-6-10-12(11)14(17)9-5-2-1-4-8(9)13(10)16/h1-7,15H	BTLXPCBPYBNQNR-UHFFFAOYSA-N	1912751	129-43-1	32183	1912751		129-43-1					C02980									129-43-1
CHEBI:37479	1,4,5,8-tetrahydroxyanthraquinone		3		1,4,5,8-tetrahydroxyanthraquinone; 1,4,5,8-Tetrahydroxyanthrachinon; 1,4,5,8-tetrahydroxy-9,10-anthraquinone; 1,4,5,8-tetrahydroxy-9,10-anthracenedione; 1,4,5,8-leucotetraoxyanthraquinone	1,4,5,8-tetrahydroxyanthracene-9,10-dione			C14H8O6	272.21	272.032	0	Oc1ccc(O)c2C(=O)c3c(O)ccc(O)c3C(=O)c12	InChI=1S/C14H8O6/c15-5-1-2-6(16)10-9(5)13(19)11-7(17)3-4-8(18)12(11)14(10)20/h1-4,15-18H	SOGCSKLTQHBFLP-UHFFFAOYSA-N	2154564	81-60-7	262330			81-60-7														81-60-7
CHEBI:37482	2-hydroxyanthraquinone		3		beta-hydroxyanthraquinone; 2-hydroxyanthraquinone; 2-hydroxyanthra-9,10-quinone; 2-hydroxy-9,10-anthraquinone; 2-hydroxy-9,10-anthracenedione	2-hydroxyanthracene-9,10-dione			C14H8O3	224.212	224.047	0	Oc1ccc2C(=O)c3ccccc3C(=O)c2c1	InChI=1S/C14H8O3/c15-8-5-6-11-12(7-8)14(17)10-4-2-1-3-9(10)13(11)16/h1-7,15H	GCDBEYOJCZLKMC-UHFFFAOYSA-N	1877960	605-32-3				605-32-3														605-32-3
CHEBI:71665	(S)-versiconol	An optically active form of versiconol having S-configuration.	3			2-[(2S)-1,4-dihydroxybutan-2-yl]-1,3,6,8-tetrahydroxy-9,10-anthraquinone			C18H16O8	360.315	360.085	0	OCC[C@H](CO)c1c(O)cc2C(=O)c3cc(O)cc(O)c3C(=O)c2c1O	InChI=1S/C18H16O8/c19-2-1-7(6-20)13-12(23)5-10-15(17(13)25)18(26)14-9(16(10)24)3-8(21)4-11(14)22/h3-5,7,19-23,25H,1-2,6H2/t7-/m1/s1	ZLIRCPWCWHTYNP-SSDOTTSWSA-N		22268-13-9		7341993		22268-13-9
CHEBI:3688	chrysophanol 8-O-beta-D-glucoside		3		Chrysophanol 8-O-beta-D-glucoside; Chrysophanol 8-glucoside; 8-hydroxy-6-methyl-9,10-dioxo-9,10-dihydroanthracen-1-yl beta-D-glucopyranoside	8-(beta-D-glucopyranosyloxy)-1-hydroxy-3-methyl-9,10-anthraquinone			C21H20O9	416.378	416.111	0	Cc1cc(O)c2C(=O)c3c(O[C@@H]4O[C@H](CO)[C@@H](O)[C@H](O)[C@H]4O)cccc3C(=O)c2c1	InChI=1S/C21H20O9/c1-8-5-10-14(11(23)6-8)18(26)15-9(16(10)24)3-2-4-12(15)29-21-20(28)19(27)17(25)13(7-22)30-21/h2-6,13,17,19-23,25,27-28H,7H2,1H3/t13-,17-,19+,20-,21-/m1/s1	WMMOMSNMMDMSRB-JNHRPPPUSA-N	59734	13241-28-6									C10316			C00002807		LMPK13040007
CHEBI:71663	versiconal hydroxyaldehyde form	The tricyclic anthraquinone-hydroxyaldehyde form of versicolorone.	3		versiconal tricyclic form	4-hydroxy-2-(1,3,6,8-tetrahydroxy-9,10-dioxo-9,10-dihydroanthracen-2-yl)butanal			C18H14O8	358.299	358.069	0	[H]C(=O)C(CCO)c1c(O)cc2C(=O)c3cc(O)cc(O)c3C(=O)c2c1O	InChI=1S/C18H14O8/c19-2-1-7(6-20)13-12(23)5-10-15(17(13)25)18(26)14-9(16(10)24)3-8(21)4-11(14)22/h3-7,19,21-23,25H,1-2H2	GMVJTFZRAUCHLC-UHFFFAOYSA-N		62218-05-7				62218-05-7																												12513978; 15933021
CHEBI:37489	flavopurpurin		3		flavopurpurin; 1,2,6-trihydroxyanthraquinone; 1,2,6-trihydroxy-9,10-anthraquinone	1,2,6-trihydroxyanthracene-9,10-dione			C14H8O5	256.21	256.037	0	Oc1ccc2C(=O)c3c(O)c(O)ccc3C(=O)c2c1	InChI=1S/C14H8O5/c15-6-1-2-7-9(5-6)12(17)8-3-4-10(16)14(19)11(8)13(7)18/h1-5,15-16,19H	QWPVOAUJFKGLQA-UHFFFAOYSA-N	3364823	82-29-1				82-29-1
CHEBI:69521	1,3,6-trihydroxy-2-methyl-9,10-anthraquinone-3-O-(6'-O-acetyl)-alpha-L-rhamnopyranosyl-(1->2)-beta-D-glucopyranoside	A disaccharide derivative that is 1,3,6-trihydroxy-2-methyl-9,10-anthraquinone attached to a (6╩╝-O-acetyl)-╬▒-L-rhamnopyranosyl-(1ÔåÆ2)-╬▓-D-glucopyranosyl residue at position 3 via a glycosidic linkage. It has been isolated from the roots of Rubia yunnanensis.	3			4,7-dihydroxy-3-methyl-9,10-dioxo-9,10-dihydroanthracen-2-yl 6-O-acetyl-2-O-(6-deoxy-alpha-L-mannopyranosyl)-beta-D-glucopyranoside			C29H32O15	620.555	620.174	0	C[C@@H]1O[C@@H](O[C@@H]2[C@@H](O)[C@H](O)[C@@H](COC(C)=O)O[C@H]2Oc2cc3C(=O)c4cc(O)ccc4C(=O)c3c(O)c2C)[C@H](O)[C@H](O)[C@H]1O	InChI=1S/C29H32O15/c1-9-16(7-15-18(19(9)32)22(35)13-5-4-12(31)6-14(13)21(15)34)42-29-27(25(38)23(36)17(43-29)8-40-11(3)30)44-28-26(39)24(37)20(33)10(2)41-28/h4-7,10,17,20,23-29,31-33,36-39H,8H2,1-3H3/t10-,17+,20-,23+,24+,25-,26+,27+,28-,29+/m0/s1	MYMGMMVFIFXMSB-TUABHHCTSA-N				5694983																														21973054
CHEBI:69536	1,3,6-trihydroxy-2-methyl-9,10-anthraquinone-3-O-(6'-O-acetyl)-beta-D-glucopyranoside	A monosaccharide derivative that is 1,3,6-trihydroxy-2-methyl-9,10-anthraquinone attached to a (6╩╝-O-acetyl)-╬▓-D-glucopyranosyl residue at position 3 via a glycosidic linkage. It has been isolated from the roots of Rubia yunnanensis.	3		1,3,6-Tmaqag	4,7-dihydroxy-3-methyl-9,10-dioxo-9,10-dihydroanthracen-2-yl 6-O-acetyl-beta-D-glucopyranoside			C23H22O11	474.414	474.116	0	CC(=O)OC[C@H]1O[C@@H](Oc2cc3C(=O)c4cc(O)ccc4C(=O)c3c(O)c2C)[C@H](O)[C@@H](O)[C@@H]1O	InChI=1S/C23H22O11/c1-8-14(33-23-22(31)21(30)20(29)15(34-23)7-32-9(2)24)6-13-16(17(8)26)19(28)11-4-3-10(25)5-12(11)18(13)27/h3-6,15,20-23,25-26,29-31H,7H2,1-2H3/t15-,20-,21+,22-,23-/m1/s1	NZFWKPNBKZRWCW-NOGCDZMRSA-N		132367-98-7		22020815		132367-98-7																												21973054
CHEBI:69537	1,3,6-trihydroxy-2-methyl-9,10-anthraquinone-3-O-alpha-L-rhamnopyranosyl-(1->2)-beta-D-glucopyranoside	A disaccharide derivative that is 1,3,6-trihydroxy-2-methyl-9,10-anthraquinone attached to a ╬▒-L-rhamnopyranosyl-(1ÔåÆ2)-╬▓-D-glucopyranosyl residue at position 3 via a glycosidic linkage. It has been isolated from the roots of Rubia yunnanensis.	3		4,7-dihydroxy-3-methyl-9,10-dioxo-9,10-dihydroanthracen-2-yl 2-O-(6-deoxy-alpha-L-mannopyranosyl)-beta-D-glucopyranoside				C27H30O14	578.519	578.164	0	C[C@@H]1O[C@@H](O[C@@H]2[C@@H](O)[C@H](O)[C@@H](CO)O[C@H]2Oc2cc3C(=O)c4cc(O)ccc4C(=O)c3c(O)c2C)[C@H](O)[C@H](O)[C@H]1O	InChI=1S/C27H30O14/c1-8-14(6-13-16(17(8)30)20(33)11-4-3-10(29)5-12(11)19(13)32)39-27-25(23(36)21(34)15(7-28)40-27)41-26-24(37)22(35)18(31)9(2)38-26/h3-6,9,15,18,21-31,34-37H,7H2,1-2H3/t9-,15+,18-,21+,22+,23-,24+,25+,26-,27+/m0/s1	UMBHTGLJTANWCB-ICXAYODDSA-N				5687770																														21973054
CHEBI:69538	1,3,6-trihydroxy-2-methyl-9,10-anthraquinone-3-O-(6'-O-acetyl)-beta-D-xylopyranosyl-(1->2)-beta-D-glucopyranoside	A disaccharide derivative that is 1,3,6-trihydroxy-2-methyl-9,10-anthraquinone attached to a (6╩╝-O-acetyl)-╬▓-D-xylopyranosyl-(1ÔåÆ2)-╬▓-D-glucopyranosyl residue at position 3 via a glycosidic linkage. It has been isolated from the roots of Rubia yunnanensis.	3			4,7-dihydroxy-3-methyl-9,10-dioxo-9,10-dihydroanthracen-2-yl 6-O-acetyl-2-O-beta-D-xylopyranosyl-beta-D-glucopyranoside			C28H30O15	606.529	606.158	0	CC(=O)OC[C@H]1O[C@@H](Oc2cc3C(=O)c4cc(O)ccc4C(=O)c3c(O)c2C)[C@H](O[C@@H]2OC[C@@H](O)[C@H](O)[C@H]2O)[C@@H](O)[C@@H]1O	InChI=1S/C28H30O15/c1-9-16(6-14-18(19(9)32)21(34)12-4-3-11(30)5-13(12)20(14)33)41-28-26(43-27-25(38)22(35)15(31)7-40-27)24(37)23(36)17(42-28)8-39-10(2)29/h3-6,15,17,22-28,30-32,35-38H,7-8H2,1-2H3/t15-,17-,22+,23-,24+,25-,26-,27+,28-/m1/s1	JGCFTRKGKNECSV-ZIAPGWQOSA-N				22020822																														21973054
CHEBI:69539	1,3,6-trihydroxy-2-methyl-9,10-anthraquinone-3-O-(3'-O-acetyl)-alpha-L-rhamnopyranosyl-(1->2)-beta-D-glucopyranoside	A disaccharide derivative that is 1,3,6-trihydroxy-2-methyl-9,10-anthraquinone attached to a (3╩╝-O-acetyl)-╬▒-L-rhamnopyranosyl-(1ÔåÆ2)-╬▓-D-glucopyranosyl residue at position 3 via a glycosidic linkage. It has been isolated from the roots of Rubia yunnanensis.	3			4,7-dihydroxy-3-methyl-9,10-dioxo-9,10-dihydroanthracen-2-yl 3-O-acetyl-2-O-(6-deoxy-alpha-L-mannopyranosyl)-beta-D-glucopyranoside			C29H32O15	620.555	620.174	0	C[C@@H]1O[C@@H](O[C@H]2[C@H](Oc3cc4C(=O)c5cc(O)ccc5C(=O)c4c(O)c3C)O[C@H](CO)[C@@H](O)[C@@H]2OC(C)=O)[C@H](O)[C@H](O)[C@H]1O	InChI=1S/C29H32O15/c1-9-16(7-15-18(19(9)33)22(36)13-5-4-12(32)6-14(13)21(15)35)42-29-27(26(41-11(3)31)23(37)17(8-30)43-29)44-28-25(39)24(38)20(34)10(2)40-28/h4-7,10,17,20,23-30,32-34,37-39H,8H2,1-3H3/t10-,17+,20-,23+,24+,25+,26-,27+,28-,29+/m0/s1	VUDKIFFLIMSULN-AKMBVNFTSA-N				22020821																														21973054
CHEBI:64161	asperthecin	An anthraquinone pigment obtained from the mould Aspergillus nidulans.	3			1,2,5,6,8-pentahydroxy-3-(hydroxymethyl)anthracene-9,10-dione			C15H10O8	318.236	318.038	0	C1(C2=C(C(C3=C1C(=C(C=C3O)O)O)=O)C(=C(C(=C2)CO)O)O)=O	InChI=1S/C15H10O8/c16-3-4-1-5-8(15(23)11(4)19)14(22)9-6(17)2-7(18)13(21)10(9)12(5)20/h1-2,16-19,21,23H,3H2	DLOLMYKOOZLTPY-UHFFFAOYSA-N		10089-00-6		2674392		10089-00-6																												14363122
CHEBI:17770	1-hydroxy-2-(beta-D-glucosyloxy)-9,10-anthraquinone	A monosaccharide derivative that is alizarin substituted by a ╬▓-D-glucopyranosyl residue at position 2 via a glycosidic linkage.	3	CHEBI:11260; CHEBI:630; CHEBI:19047	alizarin-2-beta-D-glucopyranoside; 2-alizarin-beta-D-glucoside; 2-(beta-D-glucopyranosyloxy)-1-hydroxy-9,10-anthracenedione; 1-hydroxy-9,10-dioxo-9,10-dihydroanthracen-2-yl beta-D-glucopyranoside; 1-hydroxy-2-(beta-D-glucosyloxy)-9,10-anthraquinone; 1-Hydroxy-2-(beta-D-glucosyloxy)-9,10-anthraquinone; 1,2-dihydroxy-9,10-anthraquinone 2-O-beta-D-glucopyranoside	1-hydroxy-2-(beta-D-glucopyranosyloxy)-9,10-anthraquinone			C20H18O9	402.352	402.095	0	OC[C@H]1O[C@@H](Oc2ccc3C(=O)c4ccccc4C(=O)c3c2O)[C@H](O)[C@@H](O)[C@@H]1O	InChI=1S/C20H18O9/c21-7-12-17(25)18(26)19(27)20(29-12)28-11-6-5-10-13(16(11)24)15(23)9-4-2-1-3-8(9)14(10)22/h1-6,12,17-21,24-27H,7H2/t12-,17-,18+,19-,20-/m1/s1	LPUCQUKLBVSNAF-UJXPUUNTSA-N	59007	31297-82-2				31297-82-2					C04719
CHEBI:81842	dithianon	A naphthodithiin that is 5,10-dioxo-5,10-dihydronaphtho[2,3-b][1,4]dithiin which is substituted by nitrile groups at positions 2 and 3. It is a broad spectrum fungicide used to control scab, downy mildew, rust, and leaf spot in the commercial growing of grapes and other fruit, citrus, coffee, and vegetables.	3		dithianone; 5,10-dihydro-5,10-dioxonaphtho[2,3-b]-1,4-dithiin-2,3-dicarbonitrile; 2,3-dinitrilo-1,4-dithia-anthraquinone; 2,3-dinitrilo-1,4-dithia-9,10-anthraquinone; 2,3-dicyano-1,4-dithia-anthraquinone; 2,3-Dicarbonitrilo-1,4-diathiaanthrachinon; 1,4-dithiaanthraquinone-2,3-dinitrile	5,10-dioxo-5,10-dihydronaphtho[2,3-b][1,4]dithiin-2,3-dicarbonitrile		Delan	C14H4N2O2S2	296.324	295.971	0	O=c1c2ccccc2c(=O)c2sc(C#N)c(sc12)C#N	InChI=1S/C14H4N2O2S2/c15-5-9-10(6-16)20-14-12(18)8-4-2-1-3-7(8)11(17)13(14)19-9/h1-4H	PYZSVQVRHDXQSL-UHFFFAOYSA-N		3347-22-6		1325563		3347-22-6				HMDB0031780	C18574									3347-22-6			dithianon	258										10454242; 15092966; 15327854; 19130372; 23165602; 9065825
CHEBI:37486	anthrapurpurin		3		anthrapurpurin; 1,2,7-trihydroxyanthraquinone; 1,2,7-trihydroxy-9,10-anthraquinone; 1,2,7-trihydroxy-9,10-anthracenedione	1,2,7-trihydroxyanthracene-9,10-dione			C14H8O5	256.21	256.037	0	Oc1ccc2C(=O)c3ccc(O)c(O)c3C(=O)c2c1	InChI=1S/C14H8O5/c15-6-1-2-7-9(5-6)13(18)11-8(12(7)17)3-4-10(16)14(11)19/h1-5,15-16,19H	WNHUAWNEKMITEW-UHFFFAOYSA-N	2700356	602-65-3				602-65-3
CHEBI:37500	rufigallol		3		rufigallol; rufigallic acid; 1,2,3,5,6,7-hexahydroxy-9,10-anthraquinone; 1,2,3,5,6,7-hexahydroxy-9,10-anthracenedione	1,2,3,5,6,7-hexahydroxyanthracene-9,10-dione			C14H8O8	304.209	304.022	0	Oc1cc2C(=O)c3c(O)c(O)c(O)cc3C(=O)c2c(O)c1O	InChI=1S/C14H8O8/c15-5-1-3-7(13(21)11(5)19)10(18)4-2-6(16)12(20)14(22)8(4)9(3)17/h1-2,15-16,19-22H	NEIMTOOWBACOHT-UHFFFAOYSA-N	2672244	82-12-2	2056234			82-12-2														82-12-2
CHEBI:37503	isoanthraflavin		3		2,7-dihydroxyanthraquinone; 2,7-dihydroxy-9,10-anthraquinone; 2,7-dihydroxy-9,10-anthracenedione	2,7-dihydroxyanthracene-9,10-dione			C14H8O4	240.211	240.042	0	Oc1ccc2C(=O)c3ccc(O)cc3C(=O)c2c1	InChI=1S/C14H8O4/c15-7-1-3-9-11(5-7)14(18)12-6-8(16)2-4-10(12)13(9)17/h1-6,15-16H	RZTIWMXQXBQJNE-UHFFFAOYSA-N	2506461	572-93-0				572-93-0
CHEBI:42223	emodin	A trihydroxyanthraquinone that is 9,10-anthraquinone which is substituted by hydroxy groups at positions 1, 3, and 8 and by a methyl group at position 6. It is present in the roots and barks of numerous plants (particularly rhubarb and buckthorn), moulds, and lichens. It is an active ingredient of various Chinese herbs.	3	CHEBI:42221; CHEBI:4782	Schuttgelb; Emodin; 3-METHYL-1,6,8-TRIHYDROXYANTHRAQUINONE; 1,3,8-trihydroxy-6-methyl-9,10-anthraquinone; 1,3,8-trihydroxy-6-methyl-9,10-anthracenedione	1,3,8-trihydroxy-6-methylanthra-9,10-quinone			C15H10O5	270.237	270.053	0	Cc1cc(O)c2C(=O)c3c(O)cc(O)cc3C(=O)c2c1	InChI=1S/C15H10O5/c1-6-2-8-12(10(17)3-6)15(20)13-9(14(8)19)4-7(16)5-11(13)18/h2-5,16-18H,1H3	RHMXXJGYXNZAPX-UHFFFAOYSA-N	1888141	518-82-1		1888141		518-82-1	DB07715				C10343			C00000555	LSM-18994	LMPK13040008						EMO						Emodin						12563347; 12657721; 16077936; 16388516; 16959273; 17019678; 17022020; 17340270; 18193729; 18387517; 18473931; 19089830; 19409890; 19505457; 19799875; 19921750; 20139316; 21834668; 22020806; 22137788; 22144110; 22271272; 22378302; 22426603; 22452333; 22484343
CHEBI:72707	(2S)-versicolorone	An optically active form of tricyclic versicolorone having S-configuration.	3		(2S)-versicolorone tricyclic form; (2S)-versicolorone anthraquinone form	1,3,6,8-tetrahydroxy-2-[(2S)-1-hydroxy-5-oxohexan-2-yl]-9,10-anthraquinone			C20H18O8	386.352	386.1	0	CC(=O)CC[C@H](CO)c1c(O)cc2C(=O)c3cc(O)cc(O)c3C(=O)c2c1O	InChI=1S/C20H18O8/c1-8(22)2-3-9(7-21)15-14(25)6-12-17(19(15)27)20(28)16-11(18(12)26)4-10(23)5-13(16)24/h4-6,9,21,23-25,27H,2-3,7H2,1H3/t9-/m1/s1	HORUZDQRRJSTED-SECBINFHSA-N
CHEBI:71649	(S)-5'-oxoaverantin	A hydroxyanthraquinone that is 1,3,6,8-tetrahydroxy-9,10-anthraquinone bearing a 1-hydroxy-5-oxohexyl substituent at position 2 (the S-enantiomer).	3		OAVN; 5'-ketoaverantin	1,3,6,8-tetrahydroxy-2-[(1S)-1-hydroxy-5-oxohexyl]-9,10-anthraquinone			C20H18O8	386.352	386.1	0	CC(=O)CCC[C@H](O)c1c(O)cc2C(=O)c3cc(O)cc(O)c3C(=O)c2c1O	InChI=1S/C20H18O8/c1-8(21)3-2-4-12(23)17-14(25)7-11-16(20(17)28)19(27)15-10(18(11)26)5-9(22)6-13(15)24/h5-7,12,22-25,28H,2-4H2,1H3/t12-/m0/s1	JJDSVOQKAOJVOK-LBPRGKRZSA-N				15827980														CPD-10166																15022028
CHEBI:86325	BDA-366	A member of the class of anthraquinone that is 1,4-diamino-9,10-anthraquinone in which the two amino groups are carrying 3-(diethylamino)-2-hydroxypropyl and (oxiran-2-yl)methyl substituents. It exhibits anti-cancer properties.	3			1-{[(2S)-3-(diethylamino)-2-hydroxypropyl]amino}-4-({[(2S)-oxiran-2-yl]methyl}amino)anthracene-9,10-dione			C24H29N3O4	423.505	423.216	0	CCN(CC)C[C@@H](O)CNc1ccc(NC[C@H]2CO2)c2C(=O)c3ccccc3C(=O)c12	InChI=1S/C24H29N3O4/c1-3-27(4-2)13-15(28)11-25-19-9-10-20(26-12-16-14-31-16)22-21(19)23(29)17-7-5-6-8-18(17)24(22)30/h5-10,15-16,25-26,28H,3-4,11-14H2,1-2H3/t15-,16-/m0/s1	JYOOEVFJWLBLKF-HOTGVXAUSA-N																																		26004684; 26045015
CHEBI:4783	Emodin 8-glucoside		2		Emodin 8-glucoside; 1-beta-D-Glucopyranosyloxy-3-methyl-6-hydroxy-8-hydroxy-9,10-anthraquinone				C21H20O10	432.378	432.106	0	Cc1cc(O)c2C(=O)c3c(O[C@@H]4O[C@H](CO)[C@@H](O)[C@H](O)[C@H]4O)cc(O)cc3C(=O)c2c1	InChI=1S/C21H20O10/c1-7-2-9-14(11(24)3-7)18(27)15-10(16(9)25)4-8(23)5-12(15)30-21-20(29)19(28)17(26)13(6-22)31-21/h2-5,13,17,19-24,26,28-29H,6H2,1H3/t13-,17-,19+,20-,21-/m1/s1	HSWIRQIYASIOBE-JNHRPPPUSA-N		38840-23-2									C10345			C00002823
CHEBI:2755	anthragallol	A trihydroxyanthraquinone that is anthracene-9,10-dione substituted by hydroxy groups at positions 1, 2 and 3.	3		Anthragallol; anthragallic acid; 1,2,3-trihydroxyanthraquinone; 1,2,3-trihydroxy-9,10-anthraquinone; 1,2,3-trihydroxy-9,10-anthracenedione	1,2,3-trihydroxyanthracene-9,10-dione			C14H8O5	256.21	256.037	0	Oc1cc2C(=O)c3ccccc3C(=O)c2c(O)c1O	InChI=1S/C14H8O5/c15-9-5-8-10(14(19)13(9)18)12(17)7-4-2-1-3-6(7)11(8)16/h1-5,15,18-19H	AHKDJQYHVWSRLT-UHFFFAOYSA-N	2058042	602-64-2	1675819	2058042		602-64-2					C10297			C00002792																				785247
CHEBI:37498	anthracene blue SWR	A hexahydroxyanthraquinone that is anthracene-9,10-dione in which the six hydroxy substituents are located at positions 1, 2, 4, 5, 6 and 8. Used as as a hematoxylin substitute in H&E staining.	3	CHEBI:87357	mordant blue 32; C.I. 58605; alizarin blue 2RC; 1,2,4,5,6,8-hexahydroxyanthraquinone; 1,2,4,5,6,8-hexahydroxy-9,10-anthraquinone	1,2,4,5,6,8-hexahydroxyanthracene-9,10-dione			C14H8O8	304.209	304.022	0	Oc1cc(O)c2C(=O)c3c(O)c(O)cc(O)c3C(=O)c2c1O	InChI=1S/C14H8O8/c15-3-1-5(17)11(19)9-7(3)13(21)10-8(14(9)22)4(16)2-6(18)12(10)20/h1-2,15-20H	MMRNCQMFQXTUGO-UHFFFAOYSA-N	2174190	6373-24-6		2174190		6373-24-6
CHEBI:37501	anthrarufin	A dihydroxyanthraquinone that is anthracene-9,10-dione substituted by hydroxy groups at positions 1 and 5.	3		Az-U; anthrarufin; 1,5-dihydroxyanthraquinone; 1,5-Dihydroxyanthrachinon; 1,5-dihydroxy-9,10-anthraquinone; 1,5-dihydroxy-9,10-anthracenedione	1,5-dihydroxyanthracene-9,10-dione			C14H8O4	240.211	240.042	0	Oc1cccc2C(=O)c3c(O)cccc3C(=O)c12	InChI=1S/C14H8O4/c15-9-5-1-3-7-11(9)14(18)8-4-2-6-10(16)12(8)13(7)17/h1-6,15-16H	JPICKYUTICNNNJ-UHFFFAOYSA-N	1881718	117-12-4	144152	1881718		117-12-4														117-12-4														14500876; 17971722; 18728697; 20541965; 3267459; 4981702
CHEBI:37502	xanthopurpurin		3		xanthopurpurin; purpuroxanthine; Purpuroxanthin; 1,3-dihydroxyanthraquinone; 1,3-dihydroxy-9,10-anthraquinone; 1,3-dihydroxy-9,10-anthracenedione	1,3-dihydroxyanthracene-9,10-dione			C14H8O4	240.211	240.042	0	Oc1cc(O)c2C(=O)c3ccccc3C(=O)c2c1	InChI=1S/C14H8O4/c15-7-5-10-12(11(16)6-7)14(18)9-4-2-1-3-8(9)13(10)17/h1-6,15-16H	WPWWKBNOXTZDQJ-UHFFFAOYSA-N	1979394	518-83-2				518-83-2
CHEBI:152054	nataloe-emodin	A trihydroxyanthraquinone that is 9,10-anthraquinone which is substituted by hydroxy groups at positions 1, 2, and 8 and by a methyl group at position 6. It is isolated from the leaves of Picramnia sellowii and Picramnia latifolia plants.	3		nataloe emodin; 1,2,8-trihydroxy-6-methylanthraquinone; 1,2,8-trihydroxy-6-methylanthra-9,10-quinone; 1,2,8-trihydroxy-6-methyl-9,10-anthraquinone	1,2,8-trihydroxy-6-methylanthracene-9,10-dione			C15H10O5	270.24	270.053	0	C1(=C(C=CC2=C1C(C=3C(=CC(=CC3C2=O)C)O)=O)O)O	InChI=1S/C15H10O5/c1-6-4-8-11(10(17)5-6)15(20)12-7(13(8)18)2-3-9(16)14(12)19/h2-5,16-17,19H,1H3	WLOSKKPZIOUGFB-UHFFFAOYSA-N		478-46-6																																15043409; 18163590; 27274078; 28616631
CHEBI:31915	nogalonic acid	A dihydroxyanthraquinone that is 1,8-dihydroxy-9,10-anthraquinone which is substituted a position 2 by a 3-oxobutanoyl group and at position 3 by a carboxymethyl group. An intermediate in the biosynthesis of nogalamycin.	3			[4,5-dihydroxy-9,10-dioxo-3-(3-oxobutanoyl)-9,10-dihydroanthracen-2-yl]acetic acid			C20H14O8	382.32	382.069	0	CC(=O)CC(=O)c1c(O)c2C(=O)c3c(O)cccc3C(=O)c2cc1CC(O)=O	InChI=1S/C20H14O8/c1-8(21)5-13(23)15-9(7-14(24)25)6-11-17(19(15)27)20(28)16-10(18(11)26)3-2-4-12(16)22/h2-4,6,22,27H,5,7H2,1H3,(H,24,25)	WTOVDVFGOSWBFR-UHFFFAOYSA-N											C12416																							10658662; 20052967
CHEBI:37386	aurantio-obtusin	A trihydroxyanthraquinone that is 1,3,7-trihydroxy-9,10-anthraquinone which is by methoxy groups at positions 2 and 8, and by a methyl group at position 6.	3			1,3,7-trihydroxy-2,8-dimethoxy-6-methylanthracene-9,10-dione			C17H14O7	330.289	330.074	0	COc1c(O)cc2C(=O)c3cc(C)c(O)c(OC)c3C(=O)c2c1O	InChI=1S/C17H14O7/c1-6-4-7-11(17(24-3)12(6)19)14(21)10-8(13(7)20)5-9(18)16(23-2)15(10)22/h4-5,18-19,22H,1-3H3	RNXZPKOEJUFJON-UHFFFAOYSA-N		67979-25-3				67979-25-3					C17670
CHEBI:50729	mitoxantrone	A dihydroxyanthraquinone that is 1,4-dihydroxy-9,10-anthraquinone which is substituted by 6-hydroxy-1,4-diazahexyl groups at positions 5 and 8.	3	CHEBI:43919; CHEBI:6955	Mitoxantrone; 1,4-DIHYDROXY-5,8-BIS({2-[(2-HYDROXYETHYL)AMINO]ETHYL}AMINO)-9,10-ANTHRACENEDIONE	1,4-dihydroxy-5,8-bis({2-[(2-hydroxyethyl)amino]ethyl}amino)anthracene-9,10-dione	mitoxantronum; mitoxantrone; mitoxantrona		C22H28N4O6	444.481	444.201	0	OCCNCCNc1ccc(NCCNCCO)c2C(=O)c3c(O)ccc(O)c3C(=O)c12	InChI=1S/C22H28N4O6/c27-11-9-23-5-7-25-13-1-2-14(26-8-6-24-10-12-28)18-17(13)21(31)19-15(29)3-4-16(30)20(19)22(18)32/h1-4,23-30H,5-12H2	KKZJGLLVHKMTCM-UHFFFAOYSA-N	2795126	65271-80-9				65271-80-9	DB01204				C11195	D08224			LSM-2481							MIX						Mitoxantrone
CHEBI:66257	torososide B	A monohydroxy-9,10-anthraquinone that is the tetrasaccharide derivative of physcion. Isolated from Cassia torosa, it exhibits inhibitory effect towards the release of leucotrienes.	3		physcion-8-O-beta-D-glucopyranosyl-(1->6)-beta-D-glucopyranosyl-(1->3)-beta-D-glucopyranosyl-(1->6)-beta-D-glucopyranoside	8-hydroxy-3-methoxy-6-methyl-9,10-dioxo-9,10-dihydroanthracen-1-yl beta-D-glucopyranosyl-(1->6)-beta-D-glucopyranosyl-(1->3)-beta-D-glucopyranosyl-(1->6)-beta-D-glucopyranoside			C40H52O25	932.826	932.28	0	[H][C@]1(O[C@@H]2O[C@H](CO[C@@H]3O[C@H](CO)[C@@H](O)[C@H](O)[C@H]3O)[C@@H](O)[C@H](O)[C@H]2O)[C@H](O)[C@@H](CO)O[C@@H](OC[C@H]2O[C@@H](Oc3cc(OC)cc4C(=O)c5cc(C)cc(O)c5C(=O)c34)[C@H](O)[C@@H](O)[C@@H]2O)[C@@H]1O	InChI=1S/C40H52O25/c1-11-3-13-21(15(43)4-11)28(49)22-14(23(13)44)5-12(57-2)6-16(22)60-39-33(54)30(51)25(46)19(63-39)10-59-38-35(56)36(27(48)18(8-42)62-38)65-40-34(55)31(52)26(47)20(64-40)9-58-37-32(53)29(50)24(45)17(7-41)61-37/h3-6,17-20,24-27,29-43,45-48,50-56H,7-10H2,1-2H3/t17-,18-,19-,20-,24-,25-,26-,27-,29+,30+,31+,32-,33-,34-,35-,36+,37-,38-,39-,40+/m1/s1	PIFVMMPDYLWDPU-QFKVYBHTSA-N				8470805						HMDB0034855																								10434393
CHEBI:71654	versicolorone	A secondary metabolite that is an intermediate in the biosynthesis of afflatoxin. Can exist as both a tricyclic anthraquinone form or as a tetracyclic anthrafuran form.	3		versicolorones																																												12513978; 15933021; 19211038
CHEBI:71662	versiconal	A secondary metabolite that is an intermediate in the biosynthesis of afflatoxin. Can exist as both a tricyclic anthraquinone-hydroxyaldehyde form or as a tetracyclic anthrafuran form.	3		versiconals																																												12513978; 15933021
CHEBI:34250	anthraflavic acid	A dihydroxyanthraquinone that is anthracene substituted by hydroxy groups at C-3 and C-7 and oxo groups at C-9 and C-10.	3		Az-F; anthraflavin; anthraflavic acid; 2,6-Dihydroxyanthraquinone; 2,6-dihydroxyanthra-9,10-quinone; 2,6-dihydroxy-9,10-anthraquinone; 2,6-dihydroxy-9,10-anthracenedione	2,6-dihydroxyanthracene-9,10-dione			C14H8O4	240.211	240.042	0	Oc1ccc2C(=O)c3cc(O)ccc3C(=O)c2c1	InChI=1S/C14H8O4/c15-7-1-3-9-11(5-7)14(18)10-4-2-8(16)6-12(10)13(9)17/h1-6,15-16H	APAJFZPFBHMFQR-UHFFFAOYSA-N	2054127	84-60-6	29519	2054127		84-60-6					C14267									84-60-6														14500876; 3128399; 3209131; 3282161; 3492267; 3689794; 3802081; 3918802; 8304922; 863051
CHEBI:37495	quinalizarin	A tetrahydroxyanthraquinone having the four hydroxy groups at the 1-, 2-, 5- and 8-positions.	3		quinalizarin; Alizarine Bordeaux B; Alizarinbordeaux; 1,4,5,6-tetrahydroxyanthraquinone; 1,2,5,8-tetrahydroxyanthraquinone; 1,2,5,8-tetrahydroxyanthra-9,10-quinone; 1,2,5,8-tetrahydroxy-9,10-anthraquinone; 1,2,5,8-tetrahydroxy-9,10-anthracenedione	1,2,5,8-tetrahydroxyanthracene-9,10-dione			C14H8O6	272.21	272.032	0	Oc1ccc2C(=O)c3c(O)ccc(O)c3C(=O)c2c1O	InChI=1S/C14H8O6/c15-6-3-4-7(16)11-10(6)12(18)5-1-2-8(17)13(19)9(5)14(11)20/h1-4,15-17,19H	VBHKTXLEJZIDJF-UHFFFAOYSA-N	1889617	81-61-8	47320	1889617		81-61-8	DB08660													81-61-8								Quinalizarin						1650428; 25278378; 25882195; 26558278; 26728669; 26781335
CHEBI:65741	4'-O-demethylknipholone-4'-O-beta-D-glucopyranoside	An anthraquinone that is knipholone in which the O-methyl group is replaced by a ╬▓-D-glucopyranosyl group. It is isolated from the roots of Bulbine frutescens and exhibits trypanocidal and antiplasmodial activities.	3			2-acetyl-4-(4,5-dihydroxy-2-methyl-9,10-dioxo-9,10-dihydroanthracen-1-yl)-3,5-dihydroxyphenyl beta-D-glucopyranoside			C29H26O13	582.51	582.137	0	O([C@@H]1O[C@H](CO)[C@@H](O)[C@H](O)[C@H]1O)C2=CC(=C(C=3C4=C(C(=O)C5=C(C=CC=C5C4=O)O)C(=CC3C)O)C(=C2C(=O)C)O)O	InChI=1S/C29H26O13/c1-9-6-13(33)21-22(23(35)11-4-3-5-12(32)19(11)26(21)38)17(9)20-14(34)7-15(18(10(2)31)25(20)37)41-29-28(40)27(39)24(36)16(8-30)42-29/h3-7,16,24,27-30,32-34,36-37,39-40H,8H2,1-2H3/t16-,24-,27+,28-,29-/m1/s1	AOJYFODHRHWWEN-GQUXZSRASA-N				10140237																														12193014
CHEBI:31178	aklanonic acid	An anthraquinone that is anthracene-9,10-dione substituted by hydroxy groups at positions 4 and 5, a carboxymethyl group at position 2 and a 3-oxopentanoyl group at position 3.	3		9,10-dioxo-9,10-dihydro-4,5-dihydroxy-3-(1-hydroxy-3-oxo-1-pentenyl)-2-anthraceneacetic acid	[4,5-dihydroxy-9,10-dioxo-3-(3-oxopentanoyl)-9,10-dihydroanthracen-2-yl]acetic acid			C21H16O8	396.347	396.085	0	CCC(=O)CC(=O)c1c(O)c2C(=O)c3c(O)cccc3C(=O)c2cc1CC(O)=O	InChI=1S/C21H16O8/c1-2-10(22)8-14(24)16-9(7-15(25)26)6-12-18(20(16)28)21(29)17-11(19(12)27)4-3-5-13(17)23/h3-6,23,28H,2,7-8H2,1H3,(H,25,26)	OSKHFTHBEFJNCM-UHFFFAOYSA-N		91432-47-2		8520433		91432-47-2					C12421			C00017707																				3464736; 3862658; 9098068
CHEBI:61311	Reactive Blue 5	Anthraquinone carrying amino, sulfo and [3-({4-chloro-6-[(3-sulfophenyl)amino]-1,3,5-triazin-2-yl}amino)-4-sulfophenyl]amino substituents at positions 1, 2 and 4 respectively.	3		RB5; R. blue 5; 1-Amino-4-{[3-({4-chloro-6-[(3-sulfophenyl)amino]-1,3,5-triazin-2-yl}amino)-4-sulfophenyl]amino}-9,10-dihydro-9,10-dioxoanthracene-2-sulfonic acid	1-amino-4-{[3-({4-chloro-6-[(3-sulfophenyl)amino]-1,3,5-triazin-2-yl}amino)-4-sulfophenyl]amino}-9,10-dioxo-9,10-dihydroanthracene-2-sulfonic acid			C29H20ClN7O11S3	774.157	773.007	0	Nc1c(cc(Nc2ccc(c(Nc3nc(Cl)nc(Nc4cccc(c4)S(O)(=O)=O)n3)c2)S(O)(=O)=O)c2C(=O)c3ccccc3C(=O)c12)S(O)(=O)=O	InChI=1S/C29H20ClN7O11S3/c30-27-35-28(33-13-4-3-5-15(10-13)49(40,41)42)37-29(36-27)34-18-11-14(8-9-20(18)50(43,44)45)32-19-12-21(51(46,47)48)24(31)23-22(19)25(38)16-6-1-2-7-17(16)26(23)39/h1-12,32H,31H2,(H,40,41,42)(H,43,44,45)(H,46,47,48)(H2,33,34,35,36,37)	NSDSIQGBHACTLY-UHFFFAOYSA-N				6997271																														19009358; 20495915
CHEBI:87372	1,3,4,5,7,8-hexahydroxy-9,10-dioxo-9,10-dihydroanthracene-2,6-disulfonic acid	A hexahydroxyanthraquinone that is 1,3,4,5,7,8-hexahydroxy-9,10-anthraquinone carrying two additional sulfo groups at positions 2 and 6. The disodium salt is the biological stain 'alizarin cyanin BBS'.	3		alizarin cyanin BBS free acid	1,3,4,5,7,8-hexahydroxy-9,10-dioxo-9,10-dihydroanthracene-2,6-disulfonic acid			C14H8O14S2	464.335	463.936	0	Oc1c(O)c(c(O)c2C(=O)c3c(O)c(O)c(c(O)c3C(=O)c12)S(O)(=O)=O)S(O)(=O)=O	InChI=1S/C14H8O14S2/c15-5-1-3(9(19)13(29(23,24)25)11(21)7(1)17)6(16)2-4(5)10(20)14(30(26,27)28)12(22)8(2)18/h17-22H,(H,23,24,25)(H,26,27,28)	PSJDSNYTNOHIER-UHFFFAOYSA-N				3522175
CHEBI:90183	kermesic acid	A tetrahydroxyanthraquinone that is that is 3,5,6,8-tetrahydroxy-9,10-anthraquinone substituted by methyl and carboxy groups at positions 1 and 2 respectively. It is a natural dye isolated from the insect species Kermes ilices.	3		natural red 3; kermes; C.I. Natural Red 3; C.I. 75460; 1-Methyl-2-carboxy-3,5,6,8-tetrahydroxyanthraquinone	3,5,6,8-tetrahydroxy-1-methyl-9,10-dioxo-9,10-dihydroanthracene-2-carboxylic acid			C16H10O8	330.246	330.038	0	C=1C(=C2C(C3=C(C=C(O)C(C(O)=O)=C3C)C(C2=C(O)C1O)=O)=O)O	InChI=1S/C16H10O8/c1-4-9-5(2-6(17)10(4)16(23)24)13(20)12-11(15(9)22)7(18)3-8(19)14(12)21/h2-3,17-19,21H,1H3,(H,23,24)	CXORMDKZEUMQHX-UHFFFAOYSA-N		18499-92-8		2776900		18499-92-8																												26515013
CHEBI:90194	laccaic acid D	A trihydroxyanthraquinone that is that is 3,6,8-trihydroxy-9,10-anthraquinone substituted by methyl and carboxy groups at positions 1 and 2 respectively. A minor component of LAC dye together with laccaic acids A, B and C.	3		Xanthokermesic acid; Flavokermesic acid; 9,10-Dihydro-3,6,8-trihydroxy-1-methyl-9,10-dioxo-2-anthracenecarboxylic acid	3,6,8-trihydroxy-1-methyl-9,10-dioxo-9,10-dihydroanthracene-2-carboxylic acid			C16H10O7	314.247	314.043	0	C=1C(=C2C(C3=C(C=C(O)C(C(O)=O)=C3C)C(C2=CC1O)=O)=O)O	InChI=1S/C16H10O7/c1-5-11-8(4-10(19)12(5)16(22)23)14(20)7-2-6(17)3-9(18)13(7)15(11)21/h2-4,17-19H,1H3,(H,22,23)	DDTNCHWMNZLWKO-UHFFFAOYSA-N		18499-84-8		3122381						HMDB0029508				C00051186																				21271239; 24267092; 29215010; 30150747
CHEBI:3682	chrysazin	A dihydroxyanthraquinone that is anthracene-9,10-dione substituted by hydroxy groups at positions 1 and 8.	3		Dioxyanthrachinonum; Danthron; Chrysazin; Chrysazin; 1,8-Dihydroxyanthraquinone; 1,8-Dihydroxyanthrachinon; 1,8-dihydroxyanthra-9,10-quinone; 1,8-dihydroxy-9,10-anthraquinone; 1,8-dihydroxy-9,10-anthracenedione	1,8-dihydroxyanthracene-9,10-dione	dantronum; dantrone; dantrona; dantron		C14H8O4	240.211	240.042	0	Oc1cccc2C(=O)c3cccc(O)c3C(=O)c12	InChI=1S/C14H8O4/c15-9-5-1-3-7-11(9)14(18)12-8(13(7)17)4-2-6-10(12)16/h1-6,15-16H	QBPFLULOKWLNNW-UHFFFAOYSA-N	2054727	117-10-2	29905	2054727		117-10-2	DB04816			HMDB0029752	C10312	D07107		C00002804	LSM-2208					117-10-2		CHZ												19784869; 20369292; 21576413; 22592642; 23770982; 24434150
CHEBI:6141	knipholone	An anthraquinone that is anthracene-9,10-dione substituted by hydroxy groups at positions 4 and 6, a methyl group at position 2 and a 3-acetyl-2,6-dihydroxy-4-methoxyphenyl group at position 1. It exhibits antioxidant, cytotoxic and antiplasmodial activities.	3		Knipholone	1-(3-acetyl-2,6-dihydroxy-4-methoxyphenyl)-4,6-dihydroxy-2-methylanthracene-9,10-dione			C24H18O8	434.395	434.1	0	COc1cc(O)c(c(O)c1C(C)=O)-c1c(C)cc(O)c2C(=O)c3c(O)cccc3C(=O)c12	InChI=1S/C24H18O8/c1-9-7-13(27)20-21(22(29)11-5-4-6-12(26)18(11)24(20)31)16(9)19-14(28)8-15(32-3)17(10(2)25)23(19)30/h4-8,26-28,30H,1-3H3	DUENHQWYLVQDQK-UHFFFAOYSA-N		94450-08-5		6544704							C10365			C00002834																				10630123; 16716917; 17388630; 18663391; 19345716; 20600682
CHEBI:65940	gaboroquinone A	An anthraquinone that is anthracene-9,10-dione substituted by a 3-acetyl-4,6-dihydroxy-2-methoxyphenyl moiety at position 1, hydroxy groups at positions 4 and 5 and a hydroxymethyl group at position 2. Isolated from the roots of Bulbine frutescens, it exhibits antiplasmodial and antitrypanosomal activities.	3			1-(3-acetyl-4,6-dihydroxy-2-methoxyphenyl)-4,5-dihydroxy-2-(hydroxymethyl)anthracene-9,10-dione			C24H18O9	450.394	450.095	0	COc1c(C(C)=O)c(O)cc(O)c1-c1c(CO)cc(O)c2C(=O)c3c(O)cccc3C(=O)c12	InChI=1S/C24H18O9/c1-9(26)16-14(29)7-15(30)20(24(16)33-2)17-10(8-25)6-13(28)19-21(17)22(31)11-4-3-5-12(27)18(11)23(19)32/h3-7,25,27-30H,8H2,1-2H3	KUDYATBIEOTCGT-UHFFFAOYSA-N				11164249																														12193014
CHEBI:66350	variecolorquinone A	An dihydroxyanthraquinone that is 1,6-dihydroxy-9,10-anthraquinone which is substituted by a methoxy group at position 8, a methyl group at position 3 and a [(2S)-2,3-dihydroxypropoxy]carbonyl group at position 2. Isolated from the fungus Aspergillus variecolor, it exhibits cytotoxic activity.	3			(2S)-2,3-dihydroxypropyl 1,6-dihydroxy-8-methoxy-3-methyl-9,10-dioxo-9,10-dihydroanthracene-2-carboxylate			C20H18O9	402.351	402.095	0	COc1cc(O)cc2C(=O)c3cc(C)c(C(=O)OC[C@@H](O)CO)c(O)c3C(=O)c12	InChI=1S/C20H18O9/c1-8-3-11-16(18(25)14(8)20(27)29-7-10(23)6-21)19(26)15-12(17(11)24)4-9(22)5-13(15)28-2/h3-5,10,21-23,25H,6-7H2,1-2H3/t10-/m0/s1	BFHKLXFIZWDGDV-JTQLQIEISA-N																																		17965475
CHEBI:90186	laccaic acid A	A tetrahydroxyanthraquinone that is that is 3,5,6,8-tetrahydroxy-9,10-anthraquinone substituted by two carboxy groups at positions 1 and 2 as well as a 5-(2-acetamidoethyl)-2-hydroxyphenyl group at position 7. The major component of LAC dye together with laccaic acids B, C and D	3			7-[5-(2-acetamidoethyl)-2-hydroxyphenyl]-3,5,6,8-tetrahydroxy-9,10-dioxo-9,10-dihydroanthracene-1,2-dicarboxylic acid			C26H19NO12	537.43	537.091	0	C=1(C(=C2C(C3=C(C=C(O)C(C(O)=O)=C3C(=O)O)C(C2=C(O)C1O)=O)=O)O)C=4C(=CC=C(C4)CCNC(=O)C)O	InChI=1S/C26H19NO12/c1-8(28)27-5-4-9-2-3-12(29)10(6-9)15-22(33)19-18(24(35)23(15)34)20(31)11-7-13(30)16(25(36)37)17(26(38)39)14(11)21(19)32/h2-3,6-7,29-30,33-35H,4-5H2,1H3,(H,27,28)(H,36,37)(H,38,39)	IHLWXZNPOVMUFQ-UHFFFAOYSA-N		15979-35-8		2715209		15979-35-8																												12092412; 23295218; 23839987
CHEBI:90188	laccaic acid B	A tetrahydroxyanthraquinone that is that is 3,5,6,8-tetrahydroxy-9,10-anthraquinone substituted by two carboxy groups at positions 1 and 2 as well as a 5-(2-hydroxyethyl)-2-hydroxyphenyl group at position 7. A minor component of LAC dye together with laccaic acids A, C and D	3			3,5,6,8-tetrahydroxy-7-[2-hydroxy-5-(2-hydroxyethyl)phenyl]-9,10-dioxo-9,10-dihydroanthracene-1,2-dicarboxylic acid			C24H16O12	496.378	496.064	0	C=1(C(=C2C(C3=C(C=C(O)C(C(O)=O)=C3C(=O)O)C(C2=C(O)C1O)=O)=O)O)C=4C(=CC=C(C4)CCO)O	InChI=1S/C24H16O12/c25-4-3-7-1-2-10(26)8(5-7)13-20(30)17-16(22(32)21(13)31)18(28)9-6-11(27)14(23(33)34)15(24(35)36)12(9)19(17)29/h1-2,5-6,25-27,30-32H,3-4H2,(H,33,34)(H,35,36)	BVLPXKYBBOURAF-UHFFFAOYSA-N		17249-00-2		2230802		17249-00-2																												9697316
CHEBI:90192	laccaic acid C	A tetrahydroxyanthraquinone that is that is 3,5,6,8-tetrahydroxy-9,10-anthraquinone substituted by two carboxy groups at positions 1 and 2 as well as a 5-(2-amino-2-carboxyethyl)-2-hydroxyphenyl group at position 7. A minor component of LAC dye together with laccaic acids A, B and D	3			7-[5-(2-amino-2-carboxyethyl)-2-hydroxyphenyl]-3,5,6,8-tetrahydroxy-9,10-dioxo-9,10-dihydroanthracene-1,2-dicarboxylic acid			C25H17NO13	539.402	539.07	0	C=1(C(=C2C(C3=C(C=C(O)C(C(O)=O)=C3C(=O)O)C(C2=C(O)C1O)=O)=O)O)C=4C(=CC=C(C4)CC(N)C(=O)O)O	InChI=1S/C25H17NO13/c26-9(23(34)35)4-6-1-2-10(27)7(3-6)13-20(31)17-16(22(33)21(13)32)18(29)8-5-11(28)14(24(36)37)15(25(38)39)12(8)19(17)30/h1-3,5,9,27-28,31-33H,4,26H2,(H,34,35)(H,36,37)(H,38,39)	VRXULZFQCGXCRV-UHFFFAOYSA-N				2687777
CHEBI:8645	purpurin	A trihydroxyanthraquinone derived from anthracene by substitution with oxo groups at C-9 and C-10 and with hydroxy groups at C-1, C-2 and C-4.	3		verantin; smoke Brown G; purpurine; Purpurin; Pr; hydroxylizaric acid; C.I. 58205; Alizarin purpurin; 1,2,4-trihydroxyanthraquinone; 1,2,4-Trihydroxyanthrachinon; 1,2,4-trihydroxyanthra-9,10-quinone; 1,2,4-trihydroxy-9,10-anthraquinone; 1,2,4-trihydroxy-9,10-anthracenedione	1,2,4-trihydroxyanthracene-9,10-dione			C14H8O5	256.21	256.037	0	Oc1cc(O)c2C(=O)c3ccccc3C(=O)c2c1O	InChI=1S/C14H8O5/c15-8-5-9(16)14(19)11-10(8)12(17)6-3-1-2-4-7(6)13(11)18/h1-5,15-16,19H	BBNQQADTFFCFGB-UHFFFAOYSA-N	1887127	81-54-9	271628	1887127		81-54-9					C10395			C00002857						81-54-9								1,2,4-Trihydroxyanthraquinone						10521685; 14500876; 19748496; 20238054; 20392152; 20686243; 21552598; 22997839; 23226409; 23233879; 26037779; 26178874
CHEBI:16866	alizarin	A dihydroxyanthraquinone that is anthracene-9,10-dione in which the two hydroxy groups are located at positions 1 and 2.	3	CHEBI:2574; CHEBI:87354; CHEBI:13756; CHEBI:22312	Turkey Red; pigment red 83; Mordant Red 11; Dihydroxyanthraquinone; Dihydroxy-9,10-anthracenedione; C.I. 58000; Az; Alizarin Red; Alizarin B; alizarin; Alizarin; 1,2-Dihydroxyanthraquinone; 1,2-dihydroxyanthra-9,10-quinone; 1,2-dihydroxy-9,10-anthraquinone; 1,2-Anthraquinonediol	1,2-dihydroxyanthracene-9,10-dione			C14H8O4	240.211	240.042	0	Oc1ccc2C(=O)c3ccccc3C(=O)c2c1O	InChI=1S/C14H8O4/c15-10-6-5-9-11(14(10)18)13(17)8-4-2-1-3-7(8)12(9)16/h1-6,15,18H	RGCKGOZRHPZPFP-UHFFFAOYSA-N	1914037	72-48-0	34541	1914037		72-48-0					C01474			C00002785	LSM-25636			ALIZARIN		72-48-0								Alizarin						14500876; 1650428; 16851024; 23225693; 25025314; 25497981; 25651191; 26178874; 26763935
CHEBI:40863	3,4-dihydroxy-9,10-dioxo-9,10-dihydroanthracene-2-sulfonic acid	A dihydroxyanthraquinone that is 1,2-dihydroxyanthraquinone compound carrying an additional sulfo substituent at the 3-position. The monosodium salt is the biological stain 'alizarin red S'.	3	CHEBI:87364	Az-R; Alizarin Red S free acid; Alizarin Red S; ALIZARIN RED; 9,10-Dihydro-3,4-dihydroxy-9,10-dioxo-2-anthracenesulfonic acid; 3-Alizarinsulfonic acid; 3,4-Dihydroxy-9,10-dioxo-2-anthracenesulfonic acid; 3,4-Dihydroxy-9,10-anthraquinone-2-sulfonic acid; 3,4-Dihydroxy-2-anthraquinonesulfonic acid; 1,2-Dihydroxy-3-sulfonate-9,10-anthraquinone; 1,2-Dihydroxy-3-sulfoanthraquinone	3,4-dihydroxy-9,10-dioxo-9,10-dihydroanthracene-2-sulfonic acid			C14H8O7S	320.274	319.999	0	Oc1c(O)c2C(=O)c3ccccc3C(=O)c2cc1S(O)(=O)=O	InChI=1S/C14H8O7S/c15-11-6-3-1-2-4-7(6)12(16)10-8(11)5-9(22(19,20)21)13(17)14(10)18/h1-5,17-18H,(H,19,20,21)	JKYKXTRKURYNGW-UHFFFAOYSA-N	2225330	83-61-4	379346			83-61-4																AZN												14500876
CHEBI:78310	carminic acid	A tetrahydroxyanthraquinone that is that is 1,3,4,6-tetrahydroxy-9,10-anthraquinone substituted by a methyl group at position 8, a carboxy group at position 7 and a 1,5-anhydro-D-glucitol moiety at position 2 via a C-glycosidic linkage. It is a natural dye isolated from several insects such as Dactylopius coccus.	3	CHEBI:3422	Sun Red No. 1; Sun Red 1; Sanred 1; Natural red 4; Cochineal tincture; Cochineal extract; Cochineal; Coccus cacti extract; Coccinellin; Carmine red; Carmine; C.I. Natural Red 4; C.I. 75470	(1S)-1,5-anhydro-1-(7-carboxy-1,3,4,6-tetrahydroxy-8-methyl-9,10-dioxo-9,10-dihydroanthracen-2-yl)-D-glucitol			C22H20O13	492.389	492.09	0	C=1(C(=C2C(C3=C(C=C(O)C(C(O)=O)=C3C)C(C2=C(O)C1O)=O)=O)O)[C@@H]4O[C@@H]([C@H]([C@@H]([C@H]4O)O)O)CO	InChI=1S/C22H20O13/c1-4-8-5(2-6(24)9(4)22(33)34)13(25)10-11(15(8)27)16(28)12(18(30)17(10)29)21-20(32)19(31)14(26)7(3-23)35-21/h2,7,14,19-21,23-24,26,28-32H,3H2,1H3,(H,33,34)/t7-,14-,19+,20-,21+/m1/s1	DGQLVPJVXFOQEV-JNVSTXMASA-N		1260-17-9		1414932		1260-17-9				HMDB0030658	C11254																	Carminic_acid						24415463; 24731378; 24733592; 29551461; 32319483
CHEBI:141382	ekatetrone	An organic heterotetracyclic compound that is 1,8-dihydroxy-9,10-anthraquinone which is substituted at position 2 and 3 by 3-amino-1-hydroxy-3-oxopropyl and carboxymethyl groups, respectively, in which the hydroxy group ╬▓- to the carboxamide has undergone formal condensation with the carboxy group to give the corresponding ╬┤-lactone. Isolated from various strains of Kitasatospora aureofaciens (…	3		1,8-dihydroxy-2-(1'-hydroxy-2'-carbamoyl)ethyl-9,10-anthraquinone-3-acetic acid lactone; (+)-ekatetrone	(+)-2-(10,12-dihydroxy-3,6,11-trioxo-3,4,6,11-tetrahydro-1H-naphtho[2,3-g]isochromen-1-yl)acetamide			C19H13NO7	367.31	367.069	0	C=1C2=C(C(=CC1)O)C(C3=C(C2=O)C=C4C(=C3O)C(OC(C4)=O)CC(N)=O)=O	InChI=1S/C19H13NO7/c20-12(22)6-11-14-7(5-13(23)27-11)4-9-16(18(14)25)19(26)15-8(17(9)24)2-1-3-10(15)21/h1-4,11,21,25H,5-6H2,(H2,20,22)	QZENCFIHIPLZMU-UHFFFAOYSA-N		12794-19-3																																101501; 101502
CHEBI:24293	glucosyloxyanthraquinone	A monosaccharide derivative that is anthracene-9,10-dione substituted by a ╬▓-D-glucopyranosyloxy group at position 1.	3	CHEBI:5424		9,10-dioxo-9,10-dihydroanthracen-1-yl beta-D-glucopyranoside			C20H18O8	386.352	386.1	0	OC[C@H]1O[C@@H](Oc2cccc3C(=O)c4ccccc4C(=O)c23)[C@H](O)[C@@H](O)[C@@H]1O	InChI=1S/C20H18O8/c21-8-13-17(24)18(25)19(26)20(28-13)27-12-7-3-6-11-14(12)16(23)10-5-2-1-4-9(10)15(11)22/h1-7,13,17-21,24-26H,8H2/t13-,17-,18+,19-,20-/m1/s1	KIAQLDGFGYNFJU-DBTZYBQZSA-N				55793							C03503
CHEBI:37488	trihydroxyanthraquinone	A member of the class of hydroxyanthraquinones carrying three hydroxy substituents.	3		trihydroxy-9,10-anthraquinones				C14H8O5	256.211	256.037	0																															Trihydroxyanthraquinone
CHEBI:53089	4-bromo-1-hydroxyanthraquinone-2-carboxylic acid	A 1-hydroxyanthraquinone compound having a carboxy substituent at the 2-position and a bromo substituent at the 4-position.	3		Az-B; 4-bromanyl-1-oxidanyl-9,10-bis(oxidanylidene)anthracene-2-carboxylic acid	4-bromo-1-hydroxy-9,10-dioxo-9,10-dihydroanthracene-2-carboxylic acid			C15H7BrO5	347.117	345.948	0	OC(=O)c1cc(Br)c2C(=O)c3ccccc3C(=O)c2c1O	InChI=1S/C15H7BrO5/c16-9-5-8(15(20)21)14(19)11-10(9)12(17)6-3-1-2-4-7(6)13(11)18/h1-5,19H,(H,20,21)	GRIYMOFQRPRQDQ-UHFFFAOYSA-N																																		14500876
CHEBI:66453	scutianthraquinone A	A member of the class of hydroxyanthraquinones isolated from the bark of Scutia myrtina. It has been shown to exhibit antiproliferative and antimalarial activities.	3			dimethyl 1,2',5',6-tetrahydroxy-4',8-dimethyl-9'-[(2-methylbutanoyl)oxy]-9,10,10'-trioxo-9,9',10,10'-tetrahydro-2,9'-bianthracene-3',7-dicarboxylate			C39H32O13	708.664	708.184	0	CCC(C)C(=O)OC1(c2ccc3C(=O)c4cc(O)c(C(=O)OC)c(C)c4C(=O)c3c2O)c2cccc(O)c2C(=O)c2c(C)c(C(=O)OC)c(O)cc12	InChI=1S/C39H32O13/c1-7-15(2)36(47)52-39(20-9-8-10-23(40)31(20)35(46)27-17(4)29(38(49)51-6)25(42)14-22(27)39)21-12-11-18-30(33(21)44)34(45)26-16(3)28(37(48)50-5)24(41)13-19(26)32(18)43/h8-15,40-42,44H,7H2,1-6H3	LUBCWELSQUOSLN-UHFFFAOYSA-N		1160579-07-6		19363282		1160579-07-6																												19282186
CHEBI:66454	scutianthraquinone B	A member of the class of hydroxyanthraquinones isolated from the bark of Scutia myrtina. It has been shown to exhibit antiproliferative and antimalarial activities.	3			dimethyl 1,2',5',6-tetrahydroxy-4',8-dimethyl-9'-[(2-methylpropanoyl)oxy]-9,10,10'-trioxo-9,9',10,10'-tetrahydro-2,9'-bianthracene-3',7-dicarboxylate			C38H30O13	694.637	694.169	0	COC(=O)c1c(O)cc2C(=O)c3ccc(c(O)c3C(=O)c2c1C)C1(OC(=O)C(C)C)c2cccc(O)c2C(=O)c2c(C)c(C(=O)OC)c(O)cc12	InChI=1S/C38H30O13/c1-14(2)35(46)51-38(19-8-7-9-22(39)30(19)34(45)26-16(4)28(37(48)50-6)24(41)13-21(26)38)20-11-10-17-29(32(20)43)33(44)25-15(3)27(36(47)49-5)23(40)12-18(25)31(17)42/h7-14,39-41,43H,1-6H3	OWDCXJMCKGCGEQ-UHFFFAOYSA-N		1160579-08-7		19363281		1160579-08-7																												19282186
CHEBI:66455	scutianthraquinone C	A member of the class of hydroxyanthraquinones isolated from the bark of Scutia myrtina. It has been shown to exhibit antiproliferative and antimalarial activities.	3			dimethyl 1,2',5',6,9'-pentahydroxy-4',8-dimethyl-9,10,10'-trioxo-9,9',10,10'-tetrahydro-2,9'-bianthracene-3',7-dicarboxylate			C34H24O12	624.547	624.127	0	COC(=O)c1c(O)cc2C(=O)c3ccc(c(O)c3C(=O)c2c1C)C1(O)c2cccc(O)c2C(=O)c2c(C)c(C(=O)OC)c(O)cc12	InChI=1S/C34H24O12/c1-12-22-15(10-20(36)24(12)32(42)45-3)28(38)14-8-9-17(29(39)26(14)30(22)40)34(44)16-6-5-7-19(35)27(16)31(41)23-13(2)25(33(43)46-4)21(37)11-18(23)34/h5-11,35-37,39,44H,1-4H3	JFUFATWECSQGDK-UHFFFAOYSA-N				19363280																														19282186
CHEBI:69513	1,3,6-trihydroxy-2-hydroxymethyl-9,10-anthraquinone-3-O-(6'-O-acetyl)-beta-D-glucopyranoside	A dihydroxyanthraquinone that is 9,10-anthraquinone substituted by hydroxy groups at positions 4 and 7, a hydroxymethyl group at position 3 and a 6-O-acetyl-╬▓-D-glucopyranosyloxy residue at position 2. It has been isolated from the roots of Rubia yunnanensis.	3			4,7-dihydroxy-3-(hydroxymethyl)-9,10-dioxo-9,10-dihydroanthracen-2-yl 6-O-acetyl-beta-D-glucopyranoside			C23H22O12	490.414	490.111	0	CC(=O)OC[C@H]1O[C@@H](Oc2cc3C(=O)c4cc(O)ccc4C(=O)c3c(O)c2CO)[C@H](O)[C@@H](O)[C@@H]1O	InChI=1S/C23H22O12/c1-8(25)33-7-15-20(30)21(31)22(32)23(35-15)34-14-5-12-16(19(29)13(14)6-24)18(28)10-3-2-9(26)4-11(10)17(12)27/h2-5,15,20-24,26,29-32H,6-7H2,1H3/t15-,20-,21+,22-,23-/m1/s1	ULHSDDHTXWHHDP-NOGCDZMRSA-N				22020818																														21973054
CHEBI:69531	rubianthraquinone	A member of the class of hydroxyanthraquinones that is anthracene-9,10-dione substituted by hydroxy groups at positions 3 and 6, a methoxy group at position 1 and a methyl group at position 2. It has been isolated from the roots of Rubia yunnanensis.	3			3,6-dihydroxy-1-methoxy-2-methylanthracene-9,10-dione			C16H12O5	284.264	284.068	0	COc1c(C)c(O)cc2C(=O)c3cc(O)ccc3C(=O)c12	InChI=1S/C16H12O5/c1-7-12(18)6-11-13(16(7)21-2)15(20)9-4-3-8(17)5-10(9)14(11)19/h3-6,17-18H,1-2H3	FDRWSVGPMGRFGX-UHFFFAOYSA-N				9422642																														12808242; 21973054
CHEBI:85115	anthraquinone-2,6-disulfonic acid	A member of the class of anthraquinones that is 9,10-anthraquinone substituted at positions 2 and 6 by sulfo groups.	3		AQDS; Anthraquinone-2,6-disulfonate; AI3-16303; 9,10-Dioxoanthracene-2,6-disulphonic acid; 9,10-anthraquinone-2,6-disulfonic acid; 2,6-Disulfoanthraquinone	9,10-dioxo-9,10-dihydroanthracene-2,6-disulfonic acid			C14H8O8S2	368.339	367.966	0	OS(=O)(=O)c1ccc2C(=O)c3cc(ccc3C(=O)c2c1)S(O)(=O)=O	InChI=1S/C14H8O8S2/c15-13-9-3-1-7(23(17,18)19)5-11(9)14(16)10-4-2-8(6-12(10)13)24(20,21)22/h1-6H,(H,17,18,19)(H,20,21,22)	MSSUFHMGCXOVBZ-UHFFFAOYSA-N		84-50-4		2227246		84-50-4																11H
CHEBI:34258	2-Aminoanthraquinone		2		2-Aminoanthraquinone				C14H9NO2	223.227	223.063	0	Nc1ccc2C(=O)c3ccccc3C(=O)c2c1	InChI=1S/C14H9NO2/c15-8-5-6-11-12(7-8)14(17)10-4-2-1-3-9(10)13(11)16/h1-7H,15H2	XOGPDSATLSAZEK-UHFFFAOYSA-N		117-79-3									C14444
CHEBI:82304	1-Amino-2,4-dibromoanthraquinone		2						C14H7Br2NO2	381.019	378.884	0	Nc1c(Br)cc(Br)c2C(=O)c3ccccc3C(=O)c12	InChI=1S/C14H7Br2NO2/c15-8-5-9(16)12(17)11-10(8)13(18)6-3-1-2-4-7(6)14(11)19/h1-5H,17H2	ZINRVIQBCHAZMM-UHFFFAOYSA-N		81-49-2									C19211
CHEBI:82345	2-Methyl-1-nitroanthraquinone		2						C15H9NO4	267.236	267.053	0	Cc1ccc2C(=O)c3ccccc3C(=O)c2c1[N+]([O-])=O	InChI=1S/C15H9NO4/c1-8-6-7-11-12(13(8)16(19)20)15(18)10-5-3-2-4-9(10)14(11)17/h2-7H,1H3	FYXKXZFTZBYYNP-UHFFFAOYSA-N		129-15-7									C19264
CHEBI:82382	1-Amino-2-methylanthraquinone		2						C15H11NO2	237.253	237.079	0	Cc1ccc2C(=O)c3ccccc3C(=O)c2c1N	InChI=1S/C15H11NO2/c1-8-6-7-11-12(13(8)16)15(18)10-5-3-2-4-9(10)14(11)17/h2-7H,16H2,1H3	ZLCUIOWQYBYEBG-UHFFFAOYSA-N		82-28-0									C19320
CHEBI:147316	5-hydroxyanthraquinone-1,3-dicarboxylic acid		2						C16H8O7	312.233	312.027	0	C1=CC2=C(C(=C1)O)C(C=3C=C(C=C(C3C2=O)C(=O)O)C(=O)O)=O	InChI=1S/C16H8O7/c17-10-3-1-2-7-12(10)14(19)8-4-6(15(20)21)5-9(16(22)23)11(8)13(7)18/h1-5,17H,(H,20,21)(H,22,23)	PUCOYOWRQVIAFW-UHFFFAOYSA-N

## Sheet: Table S2
Table S2: Docking score of individual compounds with respective targets
	PLpro (PDB:4M0W)			(PDB:6LU7)			spike protein
Ligand	Binding energy (kcal/mol)	NHB	HBR	Binding energy (kcal/mol)	NHB	HBR	Binding energy (kcal/mol)	NHB	HBR
(1'S, 5'R)-5'-hydroxyaverantin	-8.1	5	TYR113, SER112, GLY164, TYR274, THR302	-7.2	2	ASN142, MET165	-7.3	3	ILE614, ASP289, TRP609
(1'S, 5'S)-5'-hydroxyaverantin	-7	3	TYR265, GLY164, ASN110	-7.3	4	GLY143, ASN142, GLU166	-7.6	3	SER582, ILE614, TRP609
(2S)-versicolorone	-7.2	3	LYS158, TYR274, THR302	-7.3	7	ARG131, LEU287, LEU271, TYR237, THR199	-6.8	2	PHE58, TRP609
(S)-5'-oxoaverantin	-7	7	GLN270, TYR269, LYS158, ASP165, TYR274, THR302, ALA247	-7.2	4	ARG188, GLU166, HIS41	-6.9	5	LEU800, GLN825, ASP815, LYS826
1,3,6-trihydroxy-2-methyl-9,10-anthraquinone-3-O-(6'-O-acetyl)-alpha-L-rhamnopyranosyl-(1->2)-beta-D-glucopyranoside	-7.3	5	GLU162, TYR274, TYR269, TYR265	-8.9	5	LEU141, CYS145, HIS163, PHE140	-8.3	8	ARG444, TRP348, ASP457, TYR346, GLU349, ALA347, ARG350
1,3,6-trihydroxy-2-methyl-9,10-anthraquinone-3-O-(6'-O-acetyl)-beta-D-glucopyranoside	-7	1	TYR265	-8.3	5	LEU271, LEU287, THE199, LYS137	-8.2	1	LYS266
1,3,6-trihydroxy-2-methyl-9,10-anthraquinone-3-O-alpha-L-rhamnopyranosyl-(1->2)-beta-D-glucopyranoside	-7.7	7	GLY210, THR211, ASP215, TYR306, TYR252	-8.9	8	TYR239, LEU287, THR199, THR198, LYS137, ASN238, ASP197	-8.4	3	ASN61, ILE600, TRP609
1,3,6-trihydroxy-2-methyl-9,10-anthraquinone-3-O-(6'-O-acetyl)-beta-D-xylopyranosyl-(1->2)-beta-D-glucopyranoside	-7.9	3	GLY272, TYR265, TYR269	-9	4	LEU141, CYS145, SER144, HIS163	-8.7	6	ASP820, ILE816, ASP815, GLN825, MET703
1,3,6-trihydroxy-2-methyl-9,10-anthraquinone-3-O-(3'-O-acetyl)-alpha-L-rhamnopyranosyl-(1->2)-beta-D-glucopyranoside	-6.9	5	ASN157, TYR155, HIS172, GLN175, THR75	-7.8	8	GLN189, GLU166, ASN142, SER144, LEU141, CYS145, GLY143	-7.8	4	ILE614, TRP609, ARG268, PHE58
1,3, 6-trihydroxy-2-hydroxymethyl-9, 10-anthraquinone-3-O-(6'-O-acetyl)-beta-D-glucopyranoside	-7.1	4	GLU239, SER181	-8.3	2	LEU141, HIS41	-7.4	3	ILE600, ASN61
1-hydroxy-2-(beta-D-glucosyloxy)-9, 10-anthraquinone	-7.6	5	TYR274, THR302, TYR269	-7.9	6	SER46, THR24, THR26, CYS145, GLY143, SER144	-7.9	3	ASP839, SER702, MET703
4'-O-demethylknipholone-4'-O-beta-D-glucopyranoside	-7.4	3	GLU204, ARG167, THR171	-7.8	5	LYS137, ARG131, THR199, GLU288	-7.7	2	LYS826, ASP839
5-hydroxyanthraquinone-1, 3-dicarboxylic acid	-7.1	3	G;U308, LYS218, LYS307	-8.4	4	THR292, ASP295, THR111, GLN110	-6.5
BDA-366	-6.2	3	GLY164, THR274	-7.2	4	SER144, GLY143, GLU166	-6.6	-	-
Emodin 8-glucoside	-8.1	4	SER241, LYS127, SER181	-8.8	5	LEU141, SER144, CYS145, HIS163, HIS41	-8.2	5	TYR809, LEU813, CYS812, ALA801, GLY814
Aklanonic acid	-7.4	6	THR171, ARG167, MET209	-7.1	3	PHE294, GLN110	-6.7	4	GLN825, ASP815, CYS823, VAL832
Anthragallol	-6.8	2	TYR265, THR302	-7.4	5	GLU166, LEU141, GLY143, SER144, CYS145	-6.9	-	-
Carminic acid	-7.4	4	GLU125, SER241, SER181	-8.1	8	ASN142, CYS145, SER144, LEU141, GLU166	-8	1	ASP815
Chrysophanol 8-O-beta-D-glucoside	-7.7	4	LYS127, THR309, SER181	-8.3	6	HIS163, SER144, GLY143	-8.2	-	-
ekatetrone	-7.4	4	TRP107, ALA289, ASP287	-8.2	6	CYS145, GLY143, PHE140, GLU166, SER144	-7.3	4	ALA801, ASP811, THR47, ALA824
Gaboroquinone A	-7.1	7	THR75, ASN157, ASP77, ARG83, HIS176, HIS172	-7.4	4	GLY143, CYS145, GLN189, GLU166	-7.8	3	HIS601, ARG268
Kermesic acid	-7.5	2	THR302, TYR274	-7.5	2	GLY143	-7.3	3	ASP839, SER702, THR750
Laccaic acid A	-7.6	4	TYR269, GLU162, GLY164, TYR274	-8.3	5	SER46, THR25, THR26, GLY143, CYS145	-8.7	3	TYR59, ILE600, ILE614
Laccaic acid B	-7.6	5	TYR269, GLY164, TYR274	-7.8	3	HIS164, CYS145, ASN142	-8.3	3	PRO1029, SER702, THR831
Laccaic acid C	-7.4	5	TYR274, TYR269, GLY164, GLN270	-7.6	4	GLU166, ASN142, SER46, THR25	-7.8	3	LYS807, ASN932, CYS823
Mitoxantrone E	-7.1	6	TYR274, ASP165, SER112, ASN110, LEU163	-6.7	6	MET165, GLU166, HUS41, GLY143, CYS145, HIS164	-6.6	7	ARG268, ILE600, ALA287, TRP609, ILE614, ILE611, TYR612
Nogalonic acid	-7.6	5	MET209, ARG167, THR171	-7.1	3	LYS137, LEU287	-7.5	2	ARG268, TYR59
Rubianthraquinone E	-7	2	THR302, TYR274	-7.2	2	THR199, LEU 287	-7	2	THR750, ASP839
Scutianthraquinone A	-7.4	5	GLY164, TYR274, TYR265, THR302, TYR269	-7.6	2	MET165, LEU141	-7.2	2	TYR612, SER292
Scutianthraquinone B	-7.5	4	PHE259, ASP215, TYR311, THR312	-7.7	-	-	-7.2	1	THR1049
Scutianthraquinone C	-7.9	2	THR309, LYS218	-8	3	THR199, TYR239, LYS137	-8.6	2	SER939
Torososide B	-8.7	9	THR302, ASP303, TYR274, TYR265, ARG167, TYR269, ASP165	-9.3	14	Leu287, tyr237, thr199, arg131, lys137, LYS5, GLU290, ILE281, LEU282, PHE3	-8.1	6	ASP815, LEU800, THR47, LYS299, ASN932
Variecolorquinone A	-7.6	4	TYR265, ASP165, TYR274	-7	4	LEU271, LEU287, THR199	-6.9	3	TRP609, ILE611, ILE614
Versicolorone E	-7	2	TYR274, ALA247	-7.6	4	THR199, TYR237, LEU287	-7.1	1	ILE600
Versicolorone tricyclic form	-7.2	5	THR302, TYR274, ASP165, LYS158, TYR269	-7.5	5	THR190, MET165, CYS145, SER144, ASN142	-6.6	3	TYR612, ASP289, SER292
